# Supplementary material for: 1-Chloro­methyl­sulfinyl-2-nitro­benzene
Source: Acta Crystallogr Sect E Struct Rep Online. 2012 Oct 27;68(Pt 11):o3207. doi: 10.1107/S1600536812043553 (PMC3515295; doi:10.1107/S1600536812043553)
Supplement: Supplementary file 1 [file e-68-o3207-sup1.cif]

##############################################################################
#                                                                            #
# This CIF contains the data in a paper accepted for publication in          #
# Acta Crystallographica Section E. It conforms to the requirements of       #
# Notes for Authors for Acta Crystallographica Section E, and has been       #
# peer reviewed under the auspices of the IUCr Commission on Journals.       #
#                                                                            #
# Full details of the Crystallographic Information File format               #
# are given in the paper "The Crystallographic Information File (CIF):       #
# a New Standard Archive File for Crystallography" by S. R. Hall, F. H.      #
# Allen and I. D. Brown [Acta Cryst. (1991), A47, 655-685].                  #
#                                                                            #
# The current version of the core CIF dictionary is obtainable from          #
# ftp://ftp.iucr.org/pub/cif_core.dic.                                       #
#                                                                            #
# Software is freely available for graphical display of the structure(s)     #
# in this CIF. For information consult the CIF software page                 #
# http://www.iucr.org/resources/cif/software.                                #
#                                                                            #
# This file may be used for bona fide research purposes within the           #
# scientific community so long as proper attribution is given to the journal # 
# article from which it was obtained.                                        #
#                                                                            #
##############################################################################
data_global
_audit_creation_method     'WinGX routine-INITIALISE'
_journal_date_recd_electronic     2012-10-13
_journal_date_accepted     2012-10-20
_journal_name_full     'Acta Crystallographica, Section E'
_journal_year     2012
_journal_volume     68
_journal_issue     11
_journal_page_first     o3207
_journal_page_last     o3207
_journal_paper_category     QO
_journal_paper_doi     10.1107/S1600536812043553
_journal_coeditor_code     HB6974
_publ_contact_author_name     'Sofiane, Bouacida'
_publ_contact_author_address
;
Unit\'e de recherche de CHimie de l'Environnement
et Mol\'eculaire Structurale,
CHEMS, Universit\'e Mentouri-Constantine
25000 Algeria
;
_publ_contact_author_email     bouacida_sofiane@yahoo.fr
_publ_contact_author_fax     '00 (213) 31 81 88 16'
_publ_contact_author_phone     '00 (213) 774 45 27 14'
_publ_section_title
;
1-Chloromethylsulfinyl-2-nitrobenzene
;
loop_
    _publ_author_name
    _publ_author_footnote
    _publ_author_address
    'Sabrina Benmebarek' .
;
Unit\'e de Recherche de Chimie de l'Environnement et Mol\'eculaire
Structurale (CHEMS)
Universit\'e Mentouri-Constantine
25000 Algeria
;
    'Mhamed Boudraa' .
;
Unit\'e de Recherche de Chimie de l'Environnement et Mol\'eculaire
Structurale (CHEMS)
Universit\'e Mentouri-Constantine
25000 Algeria
;
    'Sofiane Bouacida' .
;
Unit\'e de Recherche de Chimie de l'Environnement et Mol\'eculaire
Structurale (CHEMS)
Universit\'e Mentouri-Constantine
25000 Algeria
D\'epartement Sciences de la Mati\`ere
Facult\'e des Sciences Exactes et Sciences de la Nature et de la Vie
Universit\'e Oum El Bouaghi,
Algeria
;
    'Daran, Jean-Claude' .
;
Laboratoire de Chimie de Coordination
UPR CNRS 8241
205 route de Narbonne
31077 Toulouse Cedex, France
;
data_I
_chemical_name_systematic
;
1-Chloromethylsulfinyl-2-nitrobenzene
;
_chemical_formula_moiety     'C7 H6 Cl N O3 S'
_chemical_formula_sum     'C7 H6 Cl N O3 S'
_chemical_formula_iupac     'C7 H6 Cl N O3 S'
_chemical_formula_weight     219.65
_symmetry_space_group_name_H-M     'P 21/c'
_symmetry_space_group_name_Hall     '-P 2ybc'
_space_group_crystal_system     monoclinic
loop_
    _space_group_symop_operation_xyz
    'x, y, z'
    '-x, y+1/2, -z+1/2'
    '-x, -y, -z'
    'x, -y-1/2, z-1/2'
_cell_length_a     12.2394(5)
_cell_length_b     5.5009(2)
_cell_length_c     14.5537(11)
_cell_angle_alpha     90
_cell_angle_beta     116.631(4)
_cell_angle_gamma     90
_cell_volume     875.92(9)
_cell_formula_units_Z     4
_cell_measurement_reflns_used     6334
_cell_measurement_theta_min     3.3239
_cell_measurement_theta_max     29.1648
_cell_measurement_temperature     180(2)
_exptl_crystal_description     block
_exptl_crystal_colour     orange
_exptl_crystal_size_max     0.23
_exptl_crystal_size_mid     0.20
_exptl_crystal_size_min     0.18
_exptl_crystal_density_diffrn     1.666
_exptl_crystal_density_method     'not measured'
_exptl_crystal_F_000     448
_exptl_absorpt_coefficient_mu     0.645
_exptl_absorpt_correction_type     multi-scan
_exptl_absorpt_process_details     '(CrysAlis PRO; Agilent, 2011)'
_exptl_absorpt_correction_T_min     0.90023
_exptl_absorpt_correction_T_max     1.00000
_exptl_special_details
;
Absorption correction: Empirical absorption correction using spherical
harmonics, implemented in SCALE3 ABSPACK scaling algorithm.
CrysAlisPro (Agilent, 2011)
;
_diffrn_ambient_temperature     180(2)
_diffrn_radiation_type     MoK\a
_diffrn_radiation_wavelength     0.71073
_diffrn_radiation_monochromator     graphite
_diffrn_measurement_device_type     'Agilent Xcalibur (Eos, Gemini ultra)'
_diffrn_measurement_method     '\w scans'
_diffrn_detector_area_resol_mean     16.1978
_diffrn_reflns_number     10209
_diffrn_reflns_av_R_equivalents     0.0244
_diffrn_reflns_theta_min     3.72
_diffrn_reflns_theta_max     29.23
_diffrn_reflns_theta_full     25
_diffrn_measured_fraction_theta_max     0.911
_diffrn_measured_fraction_theta_full     0.997
_diffrn_reflns_limit_h_min     -16
_diffrn_reflns_limit_h_max     15
_diffrn_reflns_limit_k_min     -7
_diffrn_reflns_limit_k_max     7
_diffrn_reflns_limit_l_min     -19
_diffrn_reflns_limit_l_max     19
_refine_special_details
;
Refinement of <i>F</i>^2^ against ALL reflections. The weighted <i>R</i>-factor
<i>wR</i> and goodness of fit <i>S</i> are based on <i>F</i>^2^, conventional
<i>R</i>-factors <i>R</i> are based on <i>F</i>, with <i>F</i> set to zero for
negative <i>F</i>^2^. The threshold expression of <i>F</i>^2^ >
\s(<i>F</i>^2^) is used only for calculating <i>R</i>-factors(gt) <i>etc</i>.
and is not relevant to the choice of reflections for refinement.
<i>R</i>-factors based on <i>F</i>^2^ are statistically about twice as large
as those based on <i>F</i>, and <i>R</i>- factors based on ALL data will be
even larger.
;
_reflns_number_total     2172
_reflns_number_gt     1799
_reflns_threshold_expression     I>2\s(I)
_refine_ls_structure_factor_coef     Fsqd
_refine_ls_matrix_type     full
_refine_ls_R_factor_all     0.0338
_refine_ls_R_factor_gt     0.0263
_refine_ls_wR_factor_gt     0.0696
_refine_ls_wR_factor_ref     0.0712
_refine_ls_goodness_of_fit_ref     1.048
_refine_ls_restrained_S_all     1.048
_refine_ls_number_reflns     2172
_refine_ls_number_parameters     118
_refine_ls_number_restraints     0
_refine_ls_hydrogen_treatment     constr
_refine_ls_weighting_scheme     calc
_refine_ls_weighting_details
         'calc w=1/[\s^2^(Fo^2^)+(0.0401P)^2^+0.1537P] where P=(Fo^2^+2Fc^2^)/3'
_atom_sites_solution_hydrogens     geom
_atom_sites_solution_primary     direct
_atom_sites_solution_secondary     difmap
_refine_ls_shift/su_max     0.002
_refine_ls_shift/su_mean     0
_refine_diff_density_max     0.345
_refine_diff_density_min     -0.31
_refine_ls_extinction_method     none
loop_
    _atom_type_symbol
    _atom_type_description
    _atom_type_scat_dispersion_real
    _atom_type_scat_dispersion_imag
    _atom_type_scat_source
    C C 0.0033 0.0016 'International Tables Vol C Tables 4.2.6.8 and 6.1.1.4'
    H H 0 0 'International Tables Vol C Tables 4.2.6.8 and 6.1.1.4'
    N N 0.0061 0.0033 'International Tables Vol C Tables 4.2.6.8 and 6.1.1.4'
    O O 0.0106 0.006 'International Tables Vol C Tables 4.2.6.8 and 6.1.1.4'
    S S 0.1246 0.1234 'International Tables Vol C Tables 4.2.6.8 and 6.1.1.4'
    Cl Cl 0.1484 0.1585 'International Tables Vol C Tables 4.2.6.8 and 6.1.1.4'
_computing_data_collection     'CrysAlis PRO (Agilent, 2011)'
_computing_cell_refinement     'CrysAlis PRO (Agilent, 2011)'
_computing_data_reduction     'CrysAlis PRO (Agilent, 2011)'
_computing_structure_solution     'SIR2002 (Burla <i>et al.</i>, 2005)'
_computing_structure_refinement     'SHELXL97 (Sheldrick, 2008)'
_computing_molecular_graphics
 'ORTEP-3 for Windows (Farrugia, 1997) and DIAMOND (Brandenburg & Berndt, 2001)'
_computing_publication_material     'WinGX (Farrugia, 1999)'
loop_
    _atom_site_type_symbol
    _atom_site_label
    _atom_site_fract_x
    _atom_site_fract_y
    _atom_site_fract_z
    _atom_site_U_iso_or_equiv
    _atom_site_adp_type
    _atom_site_calc_flag
    _atom_site_refinement_flags
    _atom_site_occupancy
    _atom_site_symmetry_multiplicity
    _atom_site_disorder_assembly
    _atom_site_disorder_group
    Cl Cl1 1.06418(4) 0.73513(8) 0.59930(3) 0.03956(13) Uani d . 1 1 . .
    S S1 0.81710(3) 0.81595(6) 0.57165(3) 0.02049(10) Uani d . 1 1 . .
    O O1 0.85724(9) 1.04534(18) 0.63222(8) 0.0286(2) Uani d . 1 1 . .
    O O11 0.71137(9) 0.42553(19) 0.45234(7) 0.0271(2) Uani d . 1 1 . .
    O O12 0.58622(10) 0.15605(19) 0.45752(8) 0.0312(3) Uani d . 1 1 . .
    N N1 0.65255(10) 0.3330(2) 0.49290(9) 0.0204(2) Uani d . 1 1 . .
    C C1 0.73727(13) 0.7493(3) 0.71720(11) 0.0256(3) Uani d . 1 1 . .
    H H1 0.7829 0.8934 0.7453 0.031 Uiso calc R 1 1 . .
    C C2 0.67575(14) 0.6385(3) 0.76600(11) 0.0298(3) Uani d . 1 1 . .
    H H2 0.6802 0.7065 0.8276 0.036 Uiso calc R 1 1 . .
    C C3 0.60801(13) 0.4300(3) 0.72587(11) 0.0290(3) Uani d . 1 1 . .
    H H3 0.5672 0.354 0.7604 0.035 Uiso calc R 1 1 . .
    C C4 0.59970(12) 0.3319(3) 0.63530(11) 0.0238(3) Uani d . 1 1 . .
    H H4 0.5518 0.1908 0.6063 0.029 Uiso calc R 1 1 . .
    C C5 0.66235(12) 0.4428(2) 0.58775(10) 0.0186(3) Uani d . 1 1 . .
    C C6 0.73266(11) 0.6514(2) 0.62775(10) 0.0188(3) Uani d . 1 1 . .
    C C7 0.94884(12) 0.6136(3) 0.62770(11) 0.0231(3) Uani d . 1 1 . .
    H H7A 0.9786 0.6027 0.703 0.028 Uiso calc R 1 1 . .
    H H7B 0.926 0.4484 0.5982 0.028 Uiso calc R 1 1 . .
loop_
    _atom_site_aniso_label
    _atom_site_aniso_U_11
    _atom_site_aniso_U_22
    _atom_site_aniso_U_33
    _atom_site_aniso_U_12
    _atom_site_aniso_U_13
    _atom_site_aniso_U_23
    Cl1 0.0267(2) 0.0429(3) 0.0519(3) -0.00401(16) 0.02018(18) 0.00852(19)
    S1 0.02044(17) 0.01600(17) 0.02053(17) -0.00089(12) 0.00517(13) 0.00213(13)
    O1 0.0302(5) 0.0156(5) 0.0326(5) -0.0035(4) 0.0074(5) -0.0018(4)
    O11 0.0317(5) 0.0286(6) 0.0247(5) -0.0052(4) 0.0161(4) -0.0025(4)
    O12 0.0313(6) 0.0277(6) 0.0311(6) -0.0120(4) 0.0109(5) -0.0111(5)
    N1 0.0192(5) 0.0183(6) 0.0205(5) 0.0001(4) 0.0061(5) -0.0008(4)
    C1 0.0237(7) 0.0241(7) 0.0235(7) 0.0014(6) 0.0057(6) -0.0049(6)
    C2 0.0300(8) 0.0382(9) 0.0207(7) 0.0071(6) 0.0110(6) -0.0023(6)
    C3 0.0263(7) 0.0370(9) 0.0270(7) 0.0044(6) 0.0148(6) 0.0079(7)
    C4 0.0210(7) 0.0228(7) 0.0271(7) 0.0004(5) 0.0103(6) 0.0032(6)
    C5 0.0171(6) 0.0184(6) 0.0178(6) 0.0033(5) 0.0054(5) 0.0006(5)
    C6 0.0177(6) 0.0171(6) 0.0192(6) 0.0033(5) 0.0061(5) 0.0022(5)
    C7 0.0191(6) 0.0206(6) 0.0279(7) 0.0001(5) 0.0091(5) 0.0043(6)
_geom_special_details
;
All e.s.d.'s (except the e.s.d. in the dihedral angle between two l.s. planes)
are estimated using the full covariance matrix. The cell e.s.d.'s are taken
into account individually in the estimation of e.s.d.'s in distances, angles
and torsion angles; correlations between e.s.d.'s in cell parameters are only
used when they are defined by crystal symmetry. An approximate (isotropic)
treatment of cell e.s.d.'s is used for estimating e.s.d.'s involving l.s.
planes.
;
loop_
    _geom_bond_atom_site_label_1
    _geom_bond_atom_site_label_2
    _geom_bond_site_symmetry_2
    _geom_bond_distance
    _geom_bond_publ_flag
    Cl1 C7 . 1.7703(14) ?
    S1 O1 . 1.4908(10) ?
    S1 C6 . 1.8196(14) ?
    S1 C7 . 1.8236(14) ?
    O11 N1 . 1.2276(15) ?
    O12 N1 . 1.2234(15) ?
    N1 C5 . 1.4618(17) ?
    C1 C2 . 1.386(2) ?
    C1 C6 . 1.3865(19) ?
    C1 H1 . 0.95 ?
    C2 C3 . 1.382(2) ?
    C2 H2 . 0.95 ?
    C3 C4 . 1.385(2) ?
    C3 H3 . 0.95 ?
    C4 C5 . 1.3837(19) ?
    C4 H4 . 0.95 ?
    C5 C6 . 1.3953(18) ?
    C7 H7A . 0.99 ?
    C7 H7B . 0.99 ?
loop_
    _geom_angle_atom_site_label_1
    _geom_angle_atom_site_label_2
    _geom_angle_atom_site_label_3
    _geom_angle_site_symmetry_1
    _geom_angle_site_symmetry_3
    _geom_angle
    _geom_angle_publ_flag
    O1 S1 C6 . . 104.99(6) ?
    O1 S1 C7 . . 105.15(6) ?
    C6 S1 C7 . . 93.53(6) ?
    O12 N1 O11 . . 123.31(12) ?
    O12 N1 C5 . . 118.97(11) ?
    O11 N1 C5 . . 117.72(11) ?
    C2 C1 C6 . . 120.49(14) ?
    C2 C1 H1 . . 119.8 ?
    C6 C1 H1 . . 119.8 ?
    C3 C2 C1 . . 120.60(13) ?
    C3 C2 H2 . . 119.7 ?
    C1 C2 H2 . . 119.7 ?
    C2 C3 C4 . . 119.97(13) ?
    C2 C3 H3 . . 120 ?
    C4 C3 H3 . . 120 ?
    C5 C4 C3 . . 118.91(13) ?
    C5 C4 H4 . . 120.5 ?
    C3 C4 H4 . . 120.5 ?
    C4 C5 C6 . . 122.02(12) ?
    C4 C5 N1 . . 117.44(12) ?
    C6 C5 N1 . . 120.53(12) ?
    C1 C6 C5 . . 117.97(13) ?
    C1 C6 S1 . . 115.84(11) ?
    C5 C6 S1 . . 126.16(10) ?
    Cl1 C7 S1 . . 107.62(7) ?
    Cl1 C7 H7A . . 110.2 ?
    S1 C7 H7A . . 110.2 ?
    Cl1 C7 H7B . . 110.2 ?
    S1 C7 H7B . . 110.2 ?
    H7A C7 H7B . . 108.5 ?
loop_
    _geom_torsion_atom_site_label_1
    _geom_torsion_atom_site_label_2
    _geom_torsion_atom_site_label_3
    _geom_torsion_atom_site_label_4
    _geom_torsion_site_symmetry_1
    _geom_torsion_site_symmetry_2
    _geom_torsion_site_symmetry_3
    _geom_torsion_site_symmetry_4
    _geom_torsion
    _geom_torsion_publ_flag
    C6 C1 C2 C3 . . . . -0.6(2) ?
    C1 C2 C3 C4 . . . . -0.9(2) ?
    C2 C3 C4 C5 . . . . 1.5(2) ?
    C3 C4 C5 C6 . . . . -0.6(2) ?
    C3 C4 C5 N1 . . . . 179.38(12) ?
    O12 N1 C5 C4 . . . . 3.01(18) ?
    O11 N1 C5 C4 . . . . -177.48(12) ?
    O12 N1 C5 C6 . . . . -177.04(12) ?
    O11 N1 C5 C6 . . . . 2.47(18) ?
    C2 C1 C6 C5 . . . . 1.4(2) ?
    C2 C1 C6 S1 . . . . 179.78(11) ?
    C4 C5 C6 C1 . . . . -0.9(2) ?
    N1 C5 C6 C1 . . . . 179.16(12) ?
    C4 C5 C6 S1 . . . . -179.03(10) ?
    N1 C5 C6 S1 . . . . 1.02(18) ?
    O1 S1 C6 C1 . . . . -8.09(12) ?
    C7 S1 C6 C1 . . . . 98.62(11) ?
    O1 S1 C6 C5 . . . . 170.09(11) ?
    C7 S1 C6 C5 . . . . -83.20(12) ?
    O1 S1 C7 Cl1 . . . . -67.86(9) ?
    C6 S1 C7 Cl1 . . . . -174.44(8) ?
loop_
    _geom_hbond_atom_site_label_D
    _geom_hbond_atom_site_label_H
    _geom_hbond_atom_site_label_A
    _geom_hbond_site_symmetry_A
    _geom_hbond_distance_DH
    _geom_hbond_distance_HA
    _geom_hbond_distance_DA
    _geom_hbond_angle_DHA
    _geom_hbond_publ_flag
    C4 H4 O12 3_656 0.95 2.44 3.384(2) 173 yes
    C7 H7A O1 2_746 0.99 2.36 3.2478(18) 149 yes
    C7 H7B O1 1_545 0.99 2.50 3.332(2) 142 yes
_iucr_refine_instructions_details
;
TITL S124                        New: P21/c
CELL  0.71073  12.2394   5.5009  14.5537   90.000  116.631   90.000
ZERR     4.00   0.0005   0.0002   0.0011    0.000    0.004    0.000
LATT   1
SYMM  - X, 1/2 + Y, 1/2 - Z
SFAC  C    H    N    O    S    CL
UNIT  28   24   4    12   4    4
MERG   2
OMIT     1   1   0
OMIT    -2   0   2
FMAP   2
PLAN   20
ACTA    50.00
BOND   $H
CONF
WGHT     0.04010     0.15370
L.S.   4
TEMP   -93.00
FVAR     7.69596
CL1   6    1.064178    0.735127    0.599302    11.00000    0.02668    0.04291 =
        0.05195    0.00852    0.02018   -0.00401
S1    5    0.817100    0.815952    0.571647    11.00000    0.02044    0.01600 =
        0.02053    0.00213    0.00517   -0.00089
O1    4    0.857241    1.045340    0.632217    11.00000    0.03015    0.01556 =
        0.03262   -0.00180    0.00744   -0.00354
O11   4    0.711375    0.425527    0.452339    11.00000    0.03167    0.02862 =
        0.02475   -0.00247    0.01609   -0.00515
O12   4    0.586220    0.156045    0.457517    11.00000    0.03134    0.02765 =
        0.03109   -0.01111    0.01088   -0.01195
N1    3    0.652551    0.332978    0.492897    11.00000    0.01920    0.01833 =
        0.02045   -0.00083    0.00610    0.00010
C1    1    0.737266    0.749290    0.717202    11.00000    0.02369    0.02410 =
        0.02351   -0.00486    0.00575    0.00142
AFIX   43
H1    2    0.782909    0.893371    0.745261    11.00000   -1.20000
AFIX    0
C2    1    0.675748    0.638488    0.766001    11.00000    0.03003    0.03822 =
        0.02073   -0.00230    0.01105    0.00711
AFIX   43
H2    2    0.680205    0.706511    0.827587    11.00000   -1.20000
AFIX    0
C3    1    0.608007    0.430001    0.725875    11.00000    0.02628    0.03703 =
        0.02697    0.00792    0.01475    0.00439
AFIX   43
H3    2    0.567154    0.353970    0.760393    11.00000   -1.20000
AFIX    0
C4    1    0.599695    0.331924    0.635301    11.00000    0.02099    0.02278 =
        0.02707    0.00325    0.01030    0.00039
AFIX   43
H4    2    0.551767    0.190850    0.606304    11.00000   -1.20000
AFIX    0
C5    1    0.662348    0.442805    0.587753    11.00000    0.01710    0.01837 =
        0.01778    0.00064    0.00544    0.00329
C6    1    0.732665    0.651372    0.627752    11.00000    0.01769    0.01706 =
        0.01920    0.00220    0.00608    0.00327
C7    1    0.948839    0.613559    0.627699    11.00000    0.01911    0.02059 =
        0.02787    0.00427    0.00912    0.00013
AFIX   23
H7A   2    0.978619    0.602683    0.703028    11.00000   -1.20000
H7B   2    0.926003    0.448416    0.598202    11.00000   -1.20000
AFIX    0
HKLF 4  1.0  1.00  0.00  0.00  0.00 -1.00  0.00 -1.00  0.00 -1.00
END
;
