# Supplementary material for: 1-Chloro­methyl­sulfinyl-2-nitro­benzene
Source: Acta Crystallogr Sect E Struct Rep Online. 2012 Oct 27;68(Pt 11):o3207. doi: 10.1107/S1600536812043553 (PMC3515295; doi:10.1107/S1600536812043553)
Supplement: Supplementary file 2 [file e-68-o3207-Isup2.hkl]

#
# h,k,l, Fc-squared, Fo-squared, sigma(Fo-squared) and status flag
#
data_I
_shelx_title ' S124                        New: P21/c'
_shelx_refln_list_code          4
_shelx_F_calc_maximum      124.02
_exptl_crystal_F_000       448.00
_reflns_d_resolution_high  0.7277
 
loop_
 _symmetry_equiv_pos_as_xyz
 'x, y, z'
 '-x, y+1/2, -z+1/2'
 '-x, -y, -z'
 'x, -y-1/2, z-1/2'
 
_cell_length_a    12.2394
_cell_length_b     5.5009
_cell_length_c    14.5537
_cell_angle_alpha  90.000
_cell_angle_beta  116.631
_cell_angle_gamma  90.000
 
_shelx_F_squared_multiplier     1.000
 
loop_
 _refln_index_h
 _refln_index_k
 _refln_index_l
 _refln_F_squared_calc
 _refln_F_squared_meas
 _refln_F_squared_sigma
 _refln_observed_status
   2   0   0     2736.23     2772.73     65.75 o
   3   0   0     3184.76     3407.86     16.28 o
   4   0   0     1987.24     2007.73     26.55 o
   5   0   0      104.33      106.18      5.38 o
   6   0   0      111.53      114.29      5.58 o
   7   0   0       90.95       73.14      5.35 o
   8   0   0     2584.23     2497.63     21.00 o
   9   0   0     2657.52     2724.17     44.30 o
  10   0   0      126.49      126.18      6.26 o
  11   0   0        9.64        7.45      4.90 o
  12   0   0      250.12      252.96      8.47 o
  13   0   0      233.02      230.70      9.29 o
  14   0   0       16.42       14.73      6.18 o
   2   1   0     2673.87     2741.82     15.43 o
   3   1   0    15381.17    16130.64     95.44 o
   4   1   0     2061.79     1979.30      9.61 o
   5   1   0      496.41      447.00      5.49 o
   6   1   0      163.51      181.84      3.36 o
   7   1   0      604.28      573.35      7.78 o
   8   1   0       20.10       18.75      1.98 o
   9   1   0       11.56       11.25      3.18 o
  10   1   0       92.25       91.78      4.15 o
  11   1   0      197.55      203.58      5.41 o
  12   1   0     1076.93     1100.65     10.67 o
  13   1   0      341.52      349.89      6.62 o
  14   1   0        2.09        0.24      6.16 o
   0   2   0     4723.13     4832.97     64.78 o
   1   2   0      803.17      840.39      9.55 o
   2   2   0       98.96       99.89      2.09 o
   3   2   0       11.59        9.05      1.31 o
   4   2   0      183.84      251.44      3.48 o
   5   2   0      255.42      266.08      2.92 o
   6   2   0      540.64      543.84      5.30 o
   7   2   0      868.81      830.43      9.62 o
   8   2   0     1320.98     1254.69     14.05 o
   9   2   0      663.08      635.51      6.69 o
  10   2   0       28.73       28.92      3.17 o
  11   2   0      192.06      196.11      6.03 o
  12   2   0      145.29      144.72      5.52 o
  13   2   0       63.31       53.41      4.86 o
  14   2   0        6.74       10.72      7.89 o
   1   3   0     1319.38     1451.96     12.65 o
   2   3   0      789.12      816.35      6.82 o
   3   3   0     1189.90     1137.06     10.97 o
   4   3   0     1262.64     1201.58     11.69 o
   5   3   0     1450.69     1445.83     12.26 o
   6   3   0      579.88      562.08      6.83 o
   7   3   0      103.16      111.86      3.36 o
   8   3   0      194.74      186.61      4.64 o
   9   3   0       23.70       23.59      3.46 o
  10   3   0        3.34        5.33      3.47 o
  11   3   0      172.40      173.43      7.33 o
  12   3   0      205.24      217.72      7.23 o
  13   3   0      178.51      171.90      8.98 o
   0   4   0       43.36       50.28      5.42 o
   1   4   0      851.48      892.39      9.31 o
   2   4   0      119.26      118.72      3.51 o
   3   4   0       86.97       96.34      3.08 o
   4   4   0       13.51       17.34      2.39 o
   5   4   0      208.65      217.74      4.34 o
   6   4   0       68.94       77.40      3.81 o
   7   4   0      112.74      114.37      4.55 o
   8   4   0       15.45       13.00      3.94 o
   9   4   0       25.22       25.40      4.31 o
  10   4   0      101.46      101.10      6.53 o
  11   4   0        0.80       -1.51      4.81 o
  12   4   0        0.07        0.32      7.80 o
   1   5   0      715.42      682.98      9.51 o
   2   5   0      809.33      809.38      8.44 o
   3   5   0        1.75        2.64      3.67 o
   4   5   0      237.90      226.51      4.87 o
   5   5   0        1.92        2.03      3.08 o
   6   5   0        9.41       12.82      3.20 o
   7   5   0      449.76      424.84      8.32 o
   8   5   0        7.47        5.20      4.08 o
   9   5   0       24.86       23.67      4.79 o
  10   5   0      125.32      120.94      9.76 o
   0   6   0       71.63       63.66      7.36 o
   1   6   0      106.69      105.72      5.96 o
   2   6   0      141.12      147.22      6.50 o
   3   6   0      246.48      239.70      7.37 o
   4   6   0       69.50       60.03      4.45 o
   5   6   0      412.33      429.04      7.59 o
   6   6   0      168.73      179.49      6.65 o
   7   6   0       12.24       15.72      6.19 o
   1   7   0        7.14       13.06      6.25 o
   2   7   0      296.71      296.18     16.72 o
   3   7   0       60.71       56.86      8.36 o
   4   7   0      108.67       86.31      7.50 o
   5   7   0        2.09       -1.26     11.54 o
 -14   1   1      103.89      110.82      5.44 o
 -13   1   1       61.78       63.64      4.32 o
 -12   1   1        1.20        4.01      3.49 o
 -11   1   1        0.34        2.59      3.46 o
 -10   1   1      121.70      128.22      4.39 o
  -9   1   1        3.25        2.27      1.35 o
  -8   1   1        2.30        3.05      1.38 o
  -7   1   1       23.47       22.30      1.69 o
  -6   1   1      667.50      692.87      4.88 o
  -5   1   1     2338.38     2528.35     12.86 o
  -4   1   1       14.40       20.18      1.38 o
  -3   1   1     2857.93     3032.86     21.90 o
  -2   1   1     2643.81     2746.43     11.07 o
  -1   1   1     1052.27     1099.21     11.43 o
   0   1   1      983.16      958.91      5.12 o
   1   1   1        6.32        9.23      1.23 o
   2   1   1     4934.93     5437.02     33.67 o
   3   1   1     8226.99     8679.18     39.60 o
   4   1   1     1399.70     1504.49     15.71 o
   5   1   1      433.05      451.77      4.64 o
   6   1   1       59.95       71.50      2.33 o
   7   1   1      293.30      289.47      3.73 o
   8   1   1        0.90        2.92      1.89 o
   9   1   1        1.31        3.30      3.21 o
  10   1   1        5.94        3.87      3.35 o
  11   1   1        0.77        1.12      3.65 o
  12   1   1       39.16       36.13      4.36 o
  13   1   1       15.19       15.40      3.99 o
  14   1   1        0.30       -0.32      6.25 o
 -14   2   1       81.73       79.66      6.46 o
 -13   2   1       28.45       28.47      4.23 o
 -12   2   1      238.32      255.50      5.38 o
 -11   2   1       31.03       30.56      3.42 o
 -10   2   1        0.10        1.79      3.11 o
  -9   2   1      268.66      274.81      6.56 o
  -8   2   1      161.83      175.30      4.03 o
  -7   2   1      497.63      496.86      4.40 o
  -6   2   1      118.15      126.13      2.39 o
  -5   2   1       92.84       89.46      2.09 o
  -4   2   1      150.45      172.99      2.11 o
  -3   2   1     1761.02     1848.66      9.61 o
  -2   2   1        1.46        3.62      1.35 o
  -1   2   1      240.08      208.11      2.71 o
   0   2   1       57.88       72.88      2.14 o
   1   2   1     4941.14     5045.88     27.21 o
   2   2   1      104.42      149.06      2.31 o
   3   2   1        0.19        1.14      1.29 o
   4   2   1      594.06      676.71      7.70 o
   5   2   1     4245.36     4531.35     22.00 o
   6   2   1      227.96      226.18      5.01 o
   7   2   1      798.90      841.00     10.22 o
   8   2   1      142.43      142.06      4.88 o
   9   2   1      116.56      108.37      3.83 o
  10   2   1      833.49      816.75     11.65 o
  11   2   1       15.72       18.62      3.92 o
  12   2   1       58.47       58.76      4.75 o
  13   2   1       48.26       54.75      7.16 o
  14   2   1       20.77        7.63      9.96 o
 -14   3   1      208.66      186.33     15.38 o
 -13   3   1       65.52       76.17      7.65 o
 -12   3   1        6.34       10.12      5.43 o
 -11   3   1      109.52      113.93      4.84 o
 -10   3   1      888.51      872.80     10.84 o
  -9   3   1       24.02       24.79      3.53 o
  -8   3   1      188.78      206.90      4.77 o
  -7   3   1       29.83       36.90      2.87 o
  -6   3   1        2.89        1.76      2.76 o
  -5   3   1     1197.91     1231.69      8.94 o
  -4   3   1      154.14      175.50      3.20 o
  -3   3   1      690.27      691.62      5.09 o
  -2   3   1     1046.38      985.55      5.89 o
  -1   3   1       11.10       22.72      2.45 o
   0   3   1       94.14       98.83      3.85 o
   1   3   1      191.39      242.36      4.28 o
   2   3   1       18.08       21.17      1.90 o
   3   3   1     1390.43     1410.91      8.75 o
   4   3   1       74.44       75.11      2.85 o
   5   3   1      537.74      567.66      5.82 o
   6   3   1      800.22      773.51      8.33 o
   7   3   1      322.39      324.15      5.70 o
   8   3   1     1064.92     1088.91     10.50 o
   9   3   1      100.72      114.72      4.24 o
  10   3   1       50.90       50.36      5.70 o
  11   3   1       91.73       99.85      5.68 o
  12   3   1      149.25      152.30      8.69 o
 -13   4   1        0.65        0.24     11.28 o
 -12   4   1        8.33        5.90      6.33 o
 -11   4   1        2.26       -1.11      4.72 o
 -10   4   1      127.55      126.29      5.14 o
  -9   4   1      163.32      173.78      5.22 o
  -8   4   1       46.36       46.73      4.29 o
  -7   4   1      879.94      849.37     14.28 o
  -6   4   1     1119.33     1108.63     13.66 o
  -5   4   1       45.40       48.75      2.76 o
  -4   4   1      687.25      693.34      5.63 o
  -3   4   1      218.78      247.59      4.02 o
  -2   4   1      906.57      891.44      7.30 o
  -1   4   1      799.88      759.79      8.67 o
   0   4   1      108.09       86.73      4.24 o
   1   4   1      121.76      113.90      4.06 o
   2   4   1     1689.99     1671.75     12.95 o
   3   4   1      936.19      875.57      6.53 o
   4   4   1      285.41      277.47      5.38 o
   5   4   1      961.82      938.03      8.11 o
   6   4   1      147.52      146.85      4.45 o
   7   4   1       99.67      114.10      4.31 o
   8   4   1       24.39       25.04      4.09 o
   9   4   1        2.33       -0.25      4.98 o
  10   4   1      335.57      326.89     10.55 o
  11   4   1       21.60       24.35      8.67 o
 -10   5   1      126.06      130.28      8.49 o
  -9   5   1       13.34        6.25      4.10 o
  -8   5   1      164.77      175.11      6.06 o
  -7   5   1       14.15       13.98      4.09 o
  -6   5   1       17.65       17.13      3.25 o
  -5   5   1      193.79      199.97      4.64 o
  -4   5   1       19.77       21.77      3.03 o
  -3   5   1      545.59      513.96      6.60 o
  -2   5   1      692.43      671.02      7.99 o
  -1   5   1       26.28       25.34      4.31 o
   0   5   1      344.97      342.23      7.28 o
   1   5   1      284.46      264.74      5.43 o
   2   5   1       18.78       21.94      3.93 o
   3   5   1      133.04      131.09      5.25 o
   4   5   1        8.93        6.34      3.32 o
   5   5   1       98.65      105.33      4.03 o
   6   5   1      493.55      519.41      6.84 o
   7   5   1      230.90      215.46      6.29 o
   8   5   1      154.73      149.65      6.18 o
   9   5   1      120.03      126.68      6.72 o
  10   5   1        0.05       -8.34     10.94 o
  -8   6   1       11.53       11.28      7.61 o
  -7   6   1       38.75       38.29      5.77 o
  -6   6   1      241.32      253.73      7.26 o
  -5   6   1       51.87       54.04      4.50 o
  -4   6   1       19.18       15.59      4.33 o
  -3   6   1       38.31       40.16      4.54 o
  -2   6   1        2.80        3.30      4.61 o
  -1   6   1      146.11      130.77      6.11 o
   0   6   1       38.59       35.38      5.05 o
   1   6   1      358.02      342.50      8.97 o
   2   6   1       66.06       65.11      5.49 o
   3   6   1        9.51        4.50      4.76 o
   4   6   1        0.65        0.93      3.93 o
   5   6   1        1.89        4.90      3.98 o
   6   6   1       34.51       46.46      4.58 o
   7   6   1      164.81      168.62     15.36 o
  -6   7   1       44.90       44.59     11.93 o
  -4   7   1        1.84       -0.89     10.90 o
  -3   7   1       39.12       31.23     11.91 o
  -2   7   1       62.11       56.38      8.75 o
  -1   7   1       21.99       21.58      5.40 o
   0   7   1        2.20        2.58      5.90 o
   1   7   1       69.89       72.29      7.30 o
   2   7   1        0.27        1.00      7.54 o
   3   7   1       50.98       55.31      6.94 o
   4   7   1        9.01       13.55      6.42 o
 -14   0   2      242.94      250.79     11.62 o
 -13   0   2     1257.54     1291.96     16.01 o
 -12   0   2      352.00      342.90      8.95 o
 -11   0   2       12.27       15.80      4.65 o
 -10   0   2        3.82        3.54      4.46 o
  -9   0   2      744.32      694.59     16.10 o
  -8   0   2     3221.45     3189.53     23.23 o
  -7   0   2      410.76      392.15     13.45 o
  -6   0   2      230.51      237.86      5.58 o
  -5   0   2     4278.24     4443.37     35.41 o
  -4   0   2     3313.53     3452.95     44.56 o
  -3   0   2      584.52      600.21      8.80 o
   1   0   2     7716.28     7815.51     71.23 o
   2   0   2       71.29       96.96      1.91 o
   3   0   2     1253.57     1195.35     17.17 o
   4   0   2     6059.37     5826.97    178.38 o
   5   0   2     1280.20     1224.32     13.72 o
   6   0   2      214.47      249.87      6.02 o
   7   0   2        1.49        6.12      4.01 o
   8   0   2      182.95      174.83      6.43 o
   9   0   2        4.94        8.02      4.78 o
  10   0   2        6.37        2.97      4.86 o
  11   0   2      340.65      381.57      9.62 o
  12   0   2      553.43      583.29     11.97 o
  13   0   2       36.72       37.33      6.71 o
 -15   1   2        0.61        2.51     11.30 o
 -14   1   2      100.97      103.01      5.23 o
 -13   1   2        4.05        3.86      3.98 o
 -12   1   2      139.79      134.70      4.60 o
 -11   1   2     1029.18     1039.01     11.04 o
 -10   1   2      497.12      493.12      6.50 o
  -9   1   2     2337.80     2291.68     22.11 o
  -8   1   2     1779.13     1759.46     12.49 o
  -7   1   2      300.52      284.16      2.95 o
  -6   1   2      142.67      136.04      2.60 o
  -5   1   2      673.84      740.78      5.26 o
  -4   1   2     1164.58     1090.71      6.02 o
  -3   1   2      268.03      248.59      2.07 o
  -2   1   2     2817.93     2919.01     16.74 o
  -1   1   2     1287.78     1282.01      8.69 o
   0   1   2    11458.16    11391.50     39.25 o
   1   1   2    13341.42    13093.03     70.49 o
   2   1   2     2491.99     2587.49     16.95 o
   3   1   2       34.27       32.59      1.37 o
   4   1   2     5745.53     6065.30     45.32 o
   5   1   2      309.92      288.81      4.83 o
   6   1   2      669.17      709.01      7.36 o
   7   1   2      921.05      846.11      8.25 o
   8   1   2     1833.22     1822.25     18.69 o
   9   1   2      596.79      610.83      7.33 o
  10   1   2        0.07        0.67      3.42 o
  11   1   2        0.54       -0.40      3.69 o
  12   1   2        5.00        1.84      3.84 o
  13   1   2      205.92      199.95      6.88 o
 -15   2   2       42.51       35.36     11.90 o
 -14   2   2       32.78       34.17      5.84 o
 -13   2   2      353.76      367.01      6.32 o
 -12   2   2      543.67      535.03      6.86 o
 -11   2   2      385.85      397.59     12.82 o
 -10   2   2       38.75       35.14      3.64 o
  -9   2   2        7.97        7.33      3.16 o
  -8   2   2      695.56      662.29      6.12 o
  -7   2   2      214.82      188.53      3.69 o
  -6   2   2      236.67      234.90      3.16 o
  -5   2   2     1838.44     1845.87      7.97 o
  -4   2   2      568.15      545.30      3.89 o
  -3   2   2     2052.74     2069.51     15.09 o
  -2   2   2     2590.95     2718.97     19.32 o
  -1   2   2      225.24      247.06      2.89 o
   0   2   2      636.05      619.23      4.28 o
   1   2   2       74.73       78.76      1.86 o
   2   2   2       17.90       15.03      1.71 o
   3   2   2     5076.68     5246.21     27.00 o
   4   2   2     4357.61     4303.57     26.23 o
   5   2   2      175.88      199.73      2.55 o
   6   2   2        0.45        2.58      1.62 o
   7   2   2      261.18      267.71      4.25 o
   8   2   2       36.74       40.11      2.97 o
   9   2   2      164.27      147.85      4.10 o
  10   2   2       19.72       16.69      3.70 o
  11   2   2      387.50      400.34      9.34 o
  12   2   2      509.92      538.48      9.57 o
  13   2   2      160.47      148.33     13.39 o
 -14   3   2       24.60       38.06      7.27 o
 -13   3   2       46.61       43.80      6.22 o
 -12   3   2      277.59      269.28      5.80 o
 -11   3   2       11.87        9.45      3.46 o
 -10   3   2       65.39       64.58      3.77 o
  -9   3   2      261.84      243.96      4.83 o
  -8   3   2      292.09      290.34      5.29 o
  -7   3   2       14.94       16.68      2.52 o
  -6   3   2       56.27       53.88      2.58 o
  -5   3   2      287.44      287.34      3.77 o
  -4   3   2      471.79      473.11      4.15 o
  -3   3   2      640.94      623.87      4.84 o
  -2   3   2        1.87        1.16      1.91 o
  -1   3   2     1347.30     1363.07     17.43 o
   0   3   2     1732.28     1829.61     16.96 o
   1   3   2      279.70      240.72      3.24 o
   2   3   2      153.75      129.75      4.36 o
   3   3   2       25.23       26.94      2.26 o
   4   3   2      290.27      284.79      4.06 o
   5   3   2      148.09      148.76      3.34 o
   6   3   2       60.12       53.20      2.85 o
   7   3   2      837.11      828.94     11.81 o
   8   3   2      114.23      113.78      4.04 o
   9   3   2        0.22        4.07      3.93 o
  10   3   2      185.95      171.20      6.20 o
  11   3   2       14.73        9.79      4.63 o
  12   3   2        9.69       20.32     12.29 o
 -12   4   2       81.05       84.37      7.22 o
 -11   4   2      212.95      226.62      6.16 o
 -10   4   2      210.45      209.57      5.73 o
  -9   4   2       20.45       21.75      3.83 o
  -8   4   2       42.52       39.12      4.25 o
  -7   4   2        0.84        1.17      3.07 o
  -6   4   2      589.83      573.11      5.71 o
  -5   4   2      419.72      415.63      4.70 o
  -4   4   2      425.51      432.28      4.67 o
  -3   4   2      417.84      407.57      4.96 o
  -2   4   2      648.38      626.60      6.97 o
  -1   4   2      317.39      307.32      8.28 o
   0   4   2       29.94       29.16      3.77 o
   1   4   2        5.21        9.99      2.57 o
   2   4   2       29.81       21.07      2.01 o
   3   4   2      217.71      227.60      5.04 o
   4   4   2      455.05      424.30      6.35 o
   5   4   2      739.84      696.61     10.09 o
   6   4   2      178.66      195.15      4.82 o
   7   4   2      172.15      174.93      4.83 o
   8   4   2      111.02      100.09      6.85 o
   9   4   2       50.23       47.03      5.97 o
  10   4   2      124.69      124.15      7.11 o
  11   4   2        1.52        5.58     11.87 o
 -11   5   2       23.99       26.25     11.28 o
 -10   5   2      148.50      148.35      6.56 o
  -9   5   2        7.30        6.08      4.99 o
  -8   5   2       72.10       70.79      4.82 o
  -7   5   2      260.93      260.75      6.44 o
  -6   5   2      274.40      284.95      8.69 o
  -5   5   2      307.20      319.03      4.76 o
  -4   5   2       21.18       20.53      3.12 o
  -3   5   2      761.68      764.62      8.14 o
  -2   5   2        0.08        2.35      3.51 o
  -1   5   2        2.20       -0.53      4.16 o
   0   5   2      121.96      109.98      5.25 o
   1   5   2       67.92       65.62      4.88 o
   2   5   2     1089.92     1049.90     12.74 o
   3   5   2        3.71        4.92      3.38 o
   4   5   2       57.35       52.17      4.08 o
   5   5   2        0.17       -1.09      3.37 o
   6   5   2      319.48      291.93      6.01 o
   7   5   2       14.75       17.06      5.09 o
   8   5   2        0.94        2.37      5.21 o
   9   5   2       34.04       30.66     10.69 o
  10   5   2       43.23       44.44     12.45 o
  -9   6   2       65.29       62.77     12.25 o
  -8   6   2       44.77       46.00      8.57 o
  -7   6   2       58.13       59.19      6.04 o
  -6   6   2       13.10       14.15      5.25 o
  -5   6   2       91.48       81.79      4.73 o
  -4   6   2        4.49        4.74      4.17 o
  -3   6   2       49.17       55.06      4.54 o
  -2   6   2      345.25      358.95      8.59 o
  -1   6   2      362.40      366.77      9.15 o
   0   6   2      190.80      190.76      6.83 o
   1   6   2      123.96      119.91      6.12 o
   2   6   2       36.87       37.15      5.25 o
   3   6   2       66.94       66.54      4.99 o
   4   6   2       75.01       67.69      5.08 o
   5   6   2      308.37      328.11      6.35 o
   6   6   2       99.24      106.91      6.59 o
   7   6   2       14.23        8.93      9.64 o
  -4   7   2       13.95       11.16     10.99 o
  -3   7   2      322.99      308.90     17.69 o
  -2   7   2        0.25        1.13     11.15 o
  -1   7   2       20.73       14.88      6.07 o
   0   7   2       14.84        8.70      6.21 o
   1   7   2      136.36      151.98     10.09 o
   2   7   2      504.72      536.29     17.23 o
   3   7   2       45.49       42.55      8.55 o
   4   7   2      106.38      109.61     13.01 o
 -15   1   3       59.27       54.37     12.31 o
 -14   1   3      201.73      204.09      6.80 o
 -13   1   3        4.11        5.90      3.91 o
 -12   1   3       10.96       11.72      3.73 o
 -11   1   3      105.54      109.94      3.43 o
 -10   1   3      424.72      427.94      8.37 o
  -9   1   3        3.07        5.66      2.19 o
  -8   1   3      305.85      303.34      4.18 o
  -7   1   3      413.60      415.81      4.63 o
  -6   1   3      265.15      279.40      3.03 o
  -5   1   3     2707.70     2935.24     17.62 o
  -4   1   3      493.48      530.62      4.66 o
  -3   1   3      295.20      335.97      4.11 o
  -2   1   3       96.89       95.45      1.75 o
  -1   1   3     1826.51     1998.40     10.30 o
   0   1   3        0.05        0.41      1.01 o
   1   1   3      653.01      583.48      6.27 o
   2   1   3     1786.48     1850.88     12.88 o
   3   1   3       15.52       14.29      1.57 o
   4   1   3       27.72       32.22      1.36 o
   5   1   3       33.83       41.76      2.39 o
   6   1   3      638.52      669.77      9.28 o
   7   1   3       10.88        9.95      1.71 o
   8   1   3       18.83       20.90      3.42 o
   9   1   3      248.39      269.44      5.64 o
  10   1   3       19.63       18.01      3.73 o
  11   1   3       36.95       32.05      4.23 o
  12   1   3        4.65        3.03      4.71 o
  13   1   3        6.56        7.08      9.31 o
 -15   2   3        0.06       -1.65      8.57 o
 -14   2   3      341.80      341.19      7.57 o
 -13   2   3      393.28      399.72      6.86 o
 -12   2   3      736.22      727.25     15.65 o
 -11   2   3        0.06        3.09      3.13 o
 -10   2   3       15.86       15.64      3.01 o
  -9   2   3      679.37      680.68      7.78 o
  -8   2   3      503.16      544.19      7.69 o
  -7   2   3      155.63      154.81      3.79 o
  -6   2   3      607.14      614.21      9.41 o
  -5   2   3      950.33     1010.84      5.65 o
  -4   2   3       19.31       23.04      2.15 o
  -3   2   3     1975.35     2011.55     11.81 o
  -2   2   3      146.92      199.53      2.01 o
  -1   2   3       96.82       87.88      1.58 o
   0   2   3      163.02      154.76      2.56 o
   1   2   3     1534.84     1663.70     16.77 o
   2   2   3     1171.76     1239.07     11.54 o
   3   2   3       12.14       27.92      1.38 o
   4   2   3     1281.19     1359.10      7.83 o
   5   2   3     1007.91      999.46     11.31 o
   6   2   3      918.25      927.04      8.05 o
   7   2   3      366.09      378.96      8.76 o
   8   2   3      277.64      272.81      5.92 o
   9   2   3       11.38       11.51      3.44 o
  10   2   3      335.10      329.19      7.86 o
  11   2   3      106.12      107.97      5.78 o
  12   2   3        8.62       11.93      7.21 o
 -14   3   3        2.14        4.15      8.00 o
 -13   3   3       83.23       81.08      5.11 o
 -12   3   3      129.10      131.01      4.76 o
 -11   3   3        4.41        3.23      3.41 o
 -10   3   3      516.81      536.61      6.65 o
  -9   3   3        0.23        2.32      3.02 o
  -8   3   3      188.65      186.22      3.54 o
  -7   3   3      465.79      449.00      5.59 o
  -6   3   3     1205.72     1179.61     11.08 o
  -5   3   3     1068.14     1091.43      9.51 o
  -4   3   3       17.93       18.70      2.00 o
  -3   3   3       24.89       21.87      1.70 o
  -2   3   3      615.57      611.70      6.46 o
  -1   3   3      203.81      183.69      5.12 o
   0   3   3      761.32      869.93     17.17 o
   1   3   3      699.40      670.23      5.04 o
   2   3   3      740.53      703.48      5.14 o
   3   3   3      777.03      793.86      5.67 o
   4   3   3       54.22       50.55      2.59 o
   5   3   3       36.48       26.57      2.36 o
   6   3   3        1.62        2.97      2.59 o
   7   3   3     2198.89     2201.23     26.04 o
   8   3   3      236.20      227.39      6.02 o
   9   3   3      851.18      833.75     10.25 o
  10   3   3       40.45       51.98      6.05 o
  11   3   3       45.29       39.98      6.33 o
 -13   4   3        1.57        0.43     11.12 o
 -12   4   3       75.83       73.11      5.53 o
 -11   4   3       20.02       22.87      4.23 o
 -10   4   3      183.83      180.12      5.47 o
  -9   4   3      211.54      217.33      5.95 o
  -8   4   3      690.70      696.46     12.10 o
  -7   4   3      516.76      497.23      5.77 o
  -6   4   3      687.78      682.99      7.46 o
  -5   4   3      561.50      566.65      5.26 o
  -4   4   3       71.37       61.71      3.12 o
  -3   4   3     1551.79     1524.48      8.75 o
  -2   4   3      609.10      563.24      5.95 o
  -1   4   3        2.74       -0.10      3.83 o
   0   4   3     1311.32     1292.12     18.67 o
   1   4   3        2.16        0.52      1.63 o
   2   4   3      271.12      269.23      4.26 o
   3   4   3      355.79      323.36      5.71 o
   4   4   3       76.83       69.56      3.89 o
   5   4   3     1035.86      992.14      9.33 o
   6   4   3       17.07       24.19      3.29 o
   7   4   3       50.96       48.25      4.61 o
   8   4   3        5.30        7.18      5.00 o
   9   4   3      338.13      299.16      8.93 o
  10   4   3      404.99      347.09     20.73 o
 -11   5   3      101.96      102.33      7.86 o
 -10   5   3      429.56      401.37      9.64 o
  -9   5   3       44.01       48.21      5.75 o
  -8   5   3        5.53        1.01      4.90 o
  -7   5   3      241.79      253.45      7.53 o
  -6   5   3      292.97      286.12      4.92 o
  -5   5   3       34.19       37.03      3.32 o
  -4   5   3      121.66      121.94      4.48 o
  -3   5   3       72.65       66.56      3.74 o
  -2   5   3     1068.09     1050.67      8.83 o
  -1   5   3      310.53      301.87      7.15 o
   0   5   3        5.28        3.30      4.16 o
   1   5   3      224.64      218.88      6.50 o
   2   5   3      386.29      358.36      7.50 o
   3   5   3       23.53       26.52      3.88 o
   4   5   3       36.44       37.38      3.97 o
   5   5   3        2.70        5.88      3.37 o
   6   5   3      174.87      198.74      6.12 o
   7   5   3      457.06      474.64      9.97 o
   8   5   3       19.86       21.19      5.67 o
   9   5   3       93.95      108.25     13.33 o
  -9   6   3        3.72        2.41      7.84 o
  -8   6   3       19.17       16.10      8.71 o
  -7   6   3        0.26        0.60      5.21 o
  -6   6   3       42.14       48.83      5.61 o
  -5   6   3        0.04       -0.62      4.16 o
  -4   6   3       13.24       15.51      4.05 o
  -3   6   3       50.88       48.68      5.28 o
  -2   6   3       44.88       44.21      4.54 o
  -1   6   3       26.88       27.08      4.28 o
   0   6   3       21.20       23.21      4.89 o
   1   6   3       14.60       12.02      4.79 o
   2   6   3      136.60      138.24      6.42 o
   3   6   3       47.23       49.78      4.77 o
   4   6   3      131.29      119.69      5.57 o
   5   6   3      288.52      327.21      7.10 o
   6   6   3      137.41      156.10     10.04 o
   7   6   3        8.57       23.15     10.74 o
  -4   7   3        0.03       -0.67     10.84 o
  -3   7   3       10.37       18.75     11.24 o
  -2   7   3       14.01       14.90      7.45 o
  -1   7   3       56.75       48.46      7.88 o
   0   7   3       18.52       16.86      7.59 o
   1   7   3       80.05       63.30      8.80 o
   2   7   3       42.72       52.99      8.75 o
   3   7   3        8.78       16.09     12.33 o
   4   7   3       25.97       31.41     11.53 o
 -15   0   4        1.08       -0.90      5.93 o
 -14   0   4       83.48       83.29      9.26 o
 -13   0   4      673.62      685.50     15.62 o
 -12   0   4      708.89      700.43     11.13 o
 -11   0   4        5.63       10.08      2.95 o
 -10   0   4      436.70      418.30      6.08 o
  -9   0   4     1790.24     1825.60     12.91 o
  -8   0   4     3068.93     3209.56     18.70 o
  -7   0   4     1180.77     1257.48     11.05 o
  -6   0   4       51.67       63.23      2.56 o
  -5   0   4     7079.15     7471.05     24.67 o
  -4   0   4     3430.92     3548.23     29.43 o
  -3   0   4     7093.93     7019.90     31.92 o
  -2   0   4     6696.28     6630.63     39.20 o
  -1   0   4     7616.25     7633.24     60.31 o
   0   0   4     2620.96     2762.04     26.35 o
   1   0   4     8687.05     9009.33     50.21 o
   2   0   4        0.22        1.43      1.24 o
   3   0   4       72.24       68.42      1.95 o
   4   0   4     1537.83     1464.18     15.79 o
   5   0   4     1668.12     1711.89     11.25 o
   6   0   4      586.34      592.09      8.31 o
   7   0   4     2092.79     2099.77     17.82 o
   8   0   4        0.52       -0.34      4.57 o
   9   0   4      272.30      296.13      8.27 o
  10   0   4       79.21       77.79      6.85 o
  11   0   4       50.65       48.45      6.22 o
  12   0   4      405.89      393.00     13.43 o
 -15   1   4        9.43        5.69      6.15 o
 -14   1   4       19.68       18.51      4.66 o
 -13   1   4       92.13       96.23      4.72 o
 -12   1   4      359.66      379.66     12.77 o
 -11   1   4       32.81       41.42      4.00 o
 -10   1   4       50.68       54.36      2.71 o
  -9   1   4     1527.73     1521.60     13.77 o
  -8   1   4     2816.93     2743.26     15.38 o
  -7   1   4      158.99      145.61      2.68 o
  -6   1   4       76.28       88.72      3.02 o
  -5   1   4     2646.01     2647.25     21.24 o
  -4   1   4       14.83       12.93      1.46 o
  -3   1   4      122.21      128.14      1.76 o
  -2   1   4      849.16      872.20      6.98 o
  -1   1   4      396.86      407.65      2.89 o
   0   1   4     8130.29     8094.95     37.21 o
   1   1   4      266.44      240.92      3.56 o
   2   1   4      685.45      639.56      4.53 o
   3   1   4     1475.50     1445.72     10.92 o
   4   1   4     1554.14     1540.82     14.83 o
   5   1   4       57.35       67.27      2.33 o
   6   1   4       15.19       12.32      2.13 o
   7   1   4       63.07       61.73      2.88 o
   8   1   4     1029.03     1028.71     10.45 o
   9   1   4      207.13      197.04      5.28 o
  10   1   4      113.71      116.77      4.90 o
  11   1   4      161.48      186.17      6.64 o
  12   1   4      402.43      439.10     10.00 o
 -15   2   4        0.04        2.99      8.29 o
 -14   2   4       81.00       84.81      5.16 o
 -13   2   4      315.11      326.76      6.81 o
 -12   2   4      166.40      163.43      5.26 o
 -11   2   4      496.99      472.40     10.65 o
 -10   2   4        0.35        2.38      2.76 o
  -9   2   4     1294.31     1277.43     19.47 o
  -8   2   4      199.20      194.13      3.86 o
  -7   2   4       40.45       48.99      2.95 o
  -6   2   4     1363.47     1329.06     12.46 o
  -5   2   4      756.76      753.36      4.60 o
  -4   2   4      974.93     1002.00      4.81 o
  -3   2   4      456.11      425.80      4.76 o
  -2   2   4     1377.07     1414.85      8.30 o
  -1   2   4      781.71      737.59      3.52 o
   0   2   4      160.27      137.70      2.48 o
   1   2   4       20.73       17.90      1.97 o
   2   2   4      128.51      106.93      2.26 o
   3   2   4      954.87      935.10      8.10 o
   4   2   4     1503.42     1528.50     13.03 o
   5   2   4      814.11      820.77      4.93 o
   6   2   4      325.11      326.74      5.87 o
   7   2   4      758.53      730.97     12.73 o
   8   2   4      536.48      532.18     14.03 o
   9   2   4       79.74       75.19      4.93 o
  10   2   4      173.68      163.65      6.09 o
  11   2   4      137.96      128.86      7.30 o
 -14   3   4       46.26       53.73      7.08 o
 -13   3   4      138.96      128.30      5.10 o
 -12   3   4       13.27       12.36      3.32 o
 -11   3   4       22.89       26.75      3.38 o
 -10   3   4      939.23      961.79     13.80 o
  -9   3   4       90.93       87.33      3.73 o
  -8   3   4      128.74      103.63      2.81 o
  -7   3   4     1152.58     1102.78      6.89 o
  -6   3   4      754.49      738.51      5.53 o
  -5   3   4     2693.34     2698.70     16.63 o
  -4   3   4      383.59      377.38      3.91 o
  -3   3   4      122.60      107.11      2.42 o
  -2   3   4      455.78      450.02      5.22 o
  -1   3   4     1233.54     1225.22      7.42 o
   0   3   4       42.98       38.39      2.20 o
   1   3   4      181.03      174.74      8.14 o
   2   3   4      179.12      159.21      3.12 o
   3   3   4      494.32      488.95      5.67 o
   4   3   4      811.44      791.26      8.32 o
   5   3   4      802.56      782.32      9.80 o
   6   3   4       33.38       38.37      3.01 o
   7   3   4      168.98      194.69      5.55 o
   8   3   4      634.84      586.11     10.20 o
   9   3   4       29.71       29.74      5.41 o
  10   3   4       52.23       54.03      6.23 o
 -13   4   4      140.48      139.74     12.68 o
 -12   4   4       45.08       45.46      5.10 o
 -11   4   4        0.11        1.15      4.42 o
 -10   4   4       15.23       14.25      3.83 o
  -9   4   4       10.61       10.67      3.95 o
  -8   4   4       86.17       83.99      4.45 o
  -7   4   4      349.80      366.15      4.84 o
  -6   4   4        0.47        0.66      2.46 o
  -5   4   4      217.12      217.33      3.89 o
  -4   4   4      846.71      858.90      6.98 o
  -3   4   4       30.71       29.29      3.04 o
  -2   4   4       31.00       28.83      2.46 o
  -1   4   4        0.44        1.94      3.02 o
   0   4   4      242.87      249.91      4.38 o
   1   4   4       92.92       85.06      3.85 o
   2   4   4      563.75      547.75      6.90 o
   3   4   4       20.92       18.68      3.29 o
   4   4   4       23.12       18.32      3.31 o
   5   4   4        2.15        0.59      2.92 o
   6   4   4       50.18       39.69      4.04 o
   7   4   4       15.70       12.88      4.96 o
   8   4   4      146.19      137.24      6.92 o
   9   4   4       30.26       18.27      5.75 o
 -12   5   4       44.28       40.92     12.27 o
 -11   5   4      537.36      568.53     14.80 o
 -10   5   4      130.26      140.33      8.02 o
  -9   5   4        4.79        1.46      5.07 o
  -8   5   4       12.30       11.57      4.89 o
  -7   5   4       19.09       19.87      3.99 o
  -6   5   4       53.02       53.64      3.85 o
  -5   5   4       64.38       68.85      3.91 o
  -4   5   4      264.78      269.49      5.31 o
  -3   5   4      191.21      189.28      4.73 o
  -2   5   4      737.27      728.53      7.53 o
  -1   5   4      944.09      939.73      8.95 o
   0   5   4      124.05      114.44      6.24 o
   1   5   4      122.31      105.35      5.25 o
   2   5   4        8.06        4.97      3.65 o
   3   5   4        2.58        2.99      3.42 o
   4   5   4       32.51       32.35      4.01 o
   5   5   4      294.77      294.19     11.27 o
   6   5   4       89.77      108.40      5.05 o
   7   5   4       26.98       22.78      5.53 o
   8   5   4        3.72        1.14      6.98 o
  -9   6   4      196.69      196.34     11.46 o
  -8   6   4      251.87      255.91     15.18 o
  -7   6   4      600.28      623.43     17.21 o
  -6   6   4        0.14        0.86      5.59 o
  -5   6   4       66.47       73.32      6.18 o
  -4   6   4        7.46       12.40      4.62 o
  -3   6   4      279.26      273.84      6.69 o
  -2   6   4       15.94       20.21      4.34 o
  -1   6   4       99.22       95.80      5.23 o
   0   6   4        2.11        4.67      4.75 o
   1   6   4      500.84      507.95      9.71 o
   2   6   4      657.11      650.69     10.81 o
   3   6   4        0.34       -0.26      4.37 o
   4   6   4      107.88      116.80      5.90 o
   5   6   4       27.19       28.19      5.00 o
   6   6   4       93.59       87.44      9.03 o
  -3   7   4       99.32      106.79     12.59 o
  -2   7   4       90.42       91.26      9.30 o
  -1   7   4        3.03        4.00      7.36 o
   0   7   4      189.42      163.18     14.79 o
   1   7   4       39.60       36.49     11.00 o
 -15   1   5       70.27       72.10      7.11 o
 -14   1   5       16.13       13.62      4.64 o
 -13   1   5        6.14        9.50      4.39 o
 -12   1   5       59.68       64.60      4.85 o
 -11   1   5      200.84      205.98      5.91 o
 -10   1   5      219.62      231.78      3.83 o
  -9   1   5      234.96      252.96      3.41 o
  -8   1   5      220.60      239.24      4.11 o
  -7   1   5      450.55      451.91      3.84 o
  -6   1   5      345.90      338.04      3.56 o
  -5   1   5     2211.10     2386.70     14.68 o
  -4   1   5       22.85       24.04      1.64 o
  -3   1   5     4458.59     4745.13     20.11 o
  -2   1   5       11.62       18.99      1.31 o
  -1   1   5      170.63      166.44      1.85 o
   0   1   5        1.75        0.52      1.00 o
   1   1   5       34.02       32.19      1.60 o
   2   1   5      238.91      238.71      4.98 o
   3   1   5       15.26       15.38      1.61 o
   4   1   5      328.86      336.60      4.25 o
   5   1   5       15.56       15.48      1.09 o
   6   1   5       27.96       31.07      2.34 o
   7   1   5       12.85       13.65      3.23 o
   8   1   5        0.86        3.28      3.31 o
   9   1   5        9.63        7.93      3.63 o
  10   1   5      287.64      287.30      7.25 o
  11   1   5        2.51        2.65      4.76 o
  12   1   5      105.98      104.62     14.41 o
 -15   2   5       29.31       28.29      8.17 o
 -14   2   5       46.96       49.68      5.25 o
 -13   2   5      344.86      354.22      9.69 o
 -12   2   5        1.67        1.38      3.73 o
 -11   2   5       30.10       29.74      2.71 o
 -10   2   5       20.89       21.97      2.87 o
  -9   2   5       54.39       53.31      3.06 o
  -8   2   5       73.89       73.41      3.31 o
  -7   2   5       77.68       79.97      2.55 o
  -6   2   5      150.56      143.94      2.54 o
  -5   2   5     1302.51     1378.81      6.79 o
  -4   2   5      200.95      212.85      4.33 o
  -3   2   5     1581.29     1625.11     10.02 o
  -2   2   5      241.22      219.37      2.64 o
  -1   2   5      272.71      297.56      4.08 o
   0   2   5     1151.64     1148.98      5.97 o
   1   2   5      115.46      102.77      2.28 o
   2   2   5      317.93      303.06      2.82 o
   3   2   5      709.82      698.88      4.76 o
   4   2   5      648.35      622.91      5.26 o
   5   2   5      533.79      530.54      5.58 o
   6   2   5       83.35       83.18      3.51 o
   7   2   5       72.26       73.41      4.44 o
   8   2   5       57.53       56.54      4.50 o
   9   2   5      596.80      615.82      9.99 o
  10   2   5       47.33       52.61      6.05 o
  11   2   5       45.39       33.91     11.93 o
 -14   3   5      204.40      195.97     11.18 o
 -13   3   5       60.96       57.94      4.88 o
 -12   3   5      149.00      140.59      4.34 o
 -11   3   5      248.48      254.88      4.86 o
 -10   3   5      352.99      364.90      5.23 o
  -9   3   5       75.74       71.29      3.51 o
  -8   3   5        1.15        4.27      1.78 o
  -7   3   5        1.02        0.58      2.06 o
  -6   3   5     2353.00     2350.44      9.13 o
  -5   3   5        6.75        3.44      1.98 o
  -4   3   5      431.96      430.99      5.84 o
  -3   3   5      255.23      224.65      3.88 o
  -2   3   5      168.08      183.30      2.88 o
  -1   3   5      639.68      659.41      3.37 o
   0   3   5       19.11       15.94      1.63 o
   1   3   5      937.77      967.60      7.58 o
   2   3   5     1753.07     1740.37     11.51 o
   3   3   5       18.86       12.41      2.22 o
   4   3   5       83.19       85.55      2.84 o
   5   3   5      491.05      485.35      6.48 o
   6   3   5      139.99      144.62      4.81 o
   7   3   5      330.66      327.93     10.48 o
   8   3   5      222.39      215.67      7.48 o
   9   3   5       36.22       29.40      5.96 o
  10   3   5      255.61      256.89      9.90 o
 -13   4   5      169.84      166.59     15.07 o
 -12   4   5       55.96       46.41      5.04 o
 -11   4   5      230.94      247.50      6.94 o
 -10   4   5      715.08      714.37     10.94 o
  -9   4   5       72.56       77.26      5.57 o
  -8   4   5     1282.82     1276.62      9.52 o
  -7   4   5        2.24        2.70      2.50 o
  -6   4   5       22.96       22.28      2.52 o
  -5   4   5       26.19       29.25      3.24 o
  -4   4   5     1496.22     1521.86     14.67 o
  -3   4   5      633.83      644.59      7.12 o
  -2   4   5     2270.58     2237.17     15.38 o
  -1   4   5       94.28       84.21      2.92 o
   0   4   5      175.03      183.01      3.32 o
   1   4   5      195.31      187.45      6.35 o
   2   4   5       56.06       45.08      3.49 o
   3   4   5       45.79       44.18      3.51 o
   4   4   5       42.01       34.75      3.23 o
   5   4   5      110.63      126.68      5.10 o
   6   4   5      194.33      202.42      6.45 o
   7   4   5       67.73       76.16      6.02 o
   8   4   5        6.97       10.48      5.48 o
   9   4   5      336.59      345.43     13.93 o
 -12   5   5       27.69       18.82      7.76 o
 -11   5   5       38.45       39.81      6.99 o
 -10   5   5       89.78       88.62      6.39 o
  -9   5   5       58.05       61.29      5.74 o
  -8   5   5       58.94       64.50      4.67 o
  -7   5   5       58.74       55.61      4.47 o
  -6   5   5      935.94      943.57      8.95 o
  -5   5   5       13.32       13.89      3.76 o
  -4   5   5      349.96      357.83      5.87 o
  -3   5   5       79.66       78.14      3.84 o
  -2   5   5       19.59       21.60      3.91 o
  -1   5   5      159.18      156.64      6.87 o
   0   5   5      103.41       93.67      5.99 o
   1   5   5       99.93      110.03      5.27 o
   2   5   5      267.50      279.62      6.10 o
   3   5   5       40.88       40.57      4.05 o
   4   5   5      171.44      176.78      6.57 o
   5   5   5      335.25      349.43      7.61 o
   6   5   5       12.25       14.09      4.27 o
   7   5   5       81.51       71.56      8.31 o
 -10   6   5       54.46       66.16     13.49 o
  -9   6   5       87.69       86.07     13.17 o
  -8   6   5        0.03       -1.23      7.62 o
  -7   6   5       89.42       93.58      7.59 o
  -6   6   5       51.90       38.09      7.90 o
  -5   6   5        9.88        9.42      5.27 o
  -4   6   5      243.01      235.86      6.40 o
  -3   6   5      169.63      175.08      5.99 o
  -2   6   5      165.07      166.39      5.95 o
  -1   6   5       65.96       60.88      4.89 o
   0   6   5       71.51       70.08      5.70 o
   1   6   5      143.66      138.90      6.48 o
   2   6   5       14.25       13.35      5.80 o
   3   6   5      114.54      107.83      7.71 o
   4   6   5        4.36       -0.52      5.18 o
   5   6   5       51.50       45.69      6.73 o
  -3   7   5       35.60       42.33     11.70 o
  -2   7   5        8.04        6.59      7.40 o
  -1   7   5        0.18       -5.78      7.58 o
   0   7   5        0.74        1.11      6.79 o
 -16   0   6      425.69      355.38     18.12 o
 -15   0   6        0.10        3.19      5.98 o
 -14   0   6       17.61       22.31      5.91 o
 -13   0   6        0.85        4.56      5.50 o
 -12   0   6      186.80      172.67      5.46 o
 -11   0   6       14.61       11.04      3.75 o
 -10   0   6      507.36      498.65      7.83 o
  -9   0   6     1368.93     1241.64     10.23 o
  -8   0   6     7198.40     6991.96     51.08 o
  -7   0   6      263.54      263.98      6.06 o
  -6   0   6     1763.26     1874.77     18.59 o
  -5   0   6      244.33      207.94      3.07 o
  -4   0   6       16.97       28.46      2.25 o
  -3   0   6      397.78      351.70      4.92 o
  -2   0   6     1156.36     1105.22     12.96 o
  -1   0   6       11.22       36.68      2.11 o
   0   0   6     6263.46     6224.54     66.79 o
   1   0   6     3504.63     3437.46     33.51 o
   2   0   6     2072.37     2049.84     11.12 o
   3   0   6        8.48        6.52      1.12 o
   4   0   6       43.73       39.19      2.29 o
   5   0   6       12.90       10.15      2.10 o
   6   0   6      218.84      202.76      8.51 o
   7   0   6      521.31      494.93     12.35 o
   8   0   6      394.29      380.70      9.32 o
   9   0   6      104.84       98.10      6.93 o
  10   0   6      336.64      352.69     10.26 o
 -15   1   6        0.00       -0.48      4.73 o
 -14   1   6       73.45       75.46      5.30 o
 -13   1   6     1144.42     1179.74     16.02 o
 -12   1   6      550.69      543.34      7.87 o
 -11   1   6       15.51       12.89      2.84 o
 -10   1   6      339.64      328.64      4.43 o
  -9   1   6       47.07       41.93      1.97 o
  -8   1   6       84.66       94.56      2.20 o
  -7   1   6      256.84      281.90      2.84 o
  -6   1   6       75.43       65.59      1.57 o
  -5   1   6     7580.13     7691.02     43.82 o
  -4   1   6     1560.41     1526.78     10.40 o
  -3   1   6      259.51      253.18      2.21 o
  -2   1   6      351.61      347.56      2.97 o
  -1   1   6     4380.02     4582.92     31.52 o
   0   1   6      498.49      498.90      3.70 o
   1   1   6        5.29        7.04      1.72 o
   2   1   6      687.27      674.64      9.69 o
   3   1   6     2160.45     2068.81     17.95 o
   4   1   6     1954.06     1906.77     30.92 o
   5   1   6      125.52      125.80      4.29 o
   6   1   6      109.89      111.31      4.52 o
   7   1   6      962.53      985.14     20.40 o
   8   1   6       20.66       22.09      4.24 o
   9   1   6       14.66       11.75      5.44 o
  10   1   6       41.52       43.97      6.06 o
  11   1   6      100.11      115.90     14.07 o
 -15   2   6        5.86        3.78      6.13 o
 -14   2   6       16.35       17.16      4.85 o
 -13   2   6       81.24       83.82      5.30 o
 -12   2   6        0.88        2.14      3.54 o
 -11   2   6       28.39       34.06      2.79 o
 -10   2   6      482.03      488.00      6.07 o
  -9   2   6      839.50      799.63      7.43 o
  -8   2   6      733.68      681.20      5.15 o
  -7   2   6       33.03       42.96      1.77 o
  -6   2   6      187.22      220.39      4.03 o
  -5   2   6      151.68      144.58      2.39 o
  -4   2   6      873.17      951.61      7.32 o
  -3   2   6     1253.42     1414.74     13.74 o
  -2   2   6     2497.89     2558.97     12.29 o
  -1   2   6     5125.10     5183.29     30.22 o
   0   2   6      903.29      838.74      5.92 o
   1   2   6      100.06      102.40      2.57 o
   2   2   6      900.16      853.81     11.18 o
   3   2   6      366.10      346.18      7.35 o
   4   2   6       50.25       54.20      2.37 o
   5   2   6        5.27        5.88      2.40 o
   6   2   6        4.26        4.27      3.32 o
   7   2   6      289.99      292.29      9.21 o
   8   2   6      508.22      490.47     19.84 o
   9   2   6      253.09      246.11      8.03 o
  10   2   6       92.09      101.41      7.47 o
 -14   3   6      266.73      258.06      9.81 o
 -13   3   6      495.19      513.02     13.65 o
 -12   3   6      192.99      188.89      5.00 o
 -11   3   6       29.93       28.50      3.18 o
 -10   3   6        0.63        2.13      3.07 o
  -9   3   6        0.46        2.80      3.11 o
  -8   3   6       38.34       40.88      2.11 o
  -7   3   6        2.92        5.72      2.05 o
  -6   3   6       33.26       31.19      2.09 o
  -5   3   6     1413.86     1385.43      9.69 o
  -4   3   6      718.99      712.55      6.00 o
  -3   3   6      339.82      337.57      4.59 o
  -2   3   6      125.32      106.53      4.52 o
  -1   3   6      374.28      362.99      5.75 o
   0   3   6       86.89       73.46      3.11 o
   1   3   6       10.30       10.29      2.60 o
   2   3   6      322.20      294.24      6.41 o
   3   3   6      258.25      245.33      3.30 o
   4   3   6       68.75       68.14      4.17 o
   5   3   6        8.51        7.31      4.19 o
   6   3   6        4.91        4.17      4.57 o
   7   3   6        0.02        5.16      4.96 o
   8   3   6       23.96       25.75      5.55 o
   9   3   6        0.08        3.26      5.68 o
 -13   4   6        1.08       -0.05     11.30 o
 -12   4   6        7.50        7.71      4.42 o
 -11   4   6      146.68      157.59      5.92 o
 -10   4   6      409.48      418.11      8.82 o
  -9   4   6      249.62      234.97      6.07 o
  -8   4   6       11.59       12.87      3.80 o
  -7   4   6      218.23      224.44      4.76 o
  -6   4   6       34.67       38.30      3.25 o
  -5   4   6      397.87      378.72      5.59 o
  -4   4   6      363.83      362.11      6.59 o
  -3   4   6      293.32      285.51      5.78 o
  -2   4   6       34.69       34.23      3.06 o
  -1   4   6      906.63      875.11      8.50 o
   0   4   6      165.36      171.35      4.62 o
   1   4   6      123.54      120.84      4.19 o
   2   4   6      195.33      185.65      4.77 o
   3   4   6        5.69        5.21      3.75 o
   4   4   6      214.08      215.85      5.89 o
   5   4   6      447.87      444.48      7.72 o
   6   4   6      187.11      184.96      6.27 o
   7   4   6       26.11       32.81      5.62 o
   8   4   6       96.88       82.26      7.53 o
 -12   5   6       21.57       22.97     10.95 o
 -11   5   6       11.23       15.41      6.65 o
 -10   5   6      224.57      234.44      8.01 o
  -9   5   6       49.10       50.20      4.71 o
  -8   5   6       31.15       32.51      4.33 o
  -7   5   6      925.29      945.77     10.53 o
  -6   5   6      543.27      566.31      7.31 o
  -5   5   6      687.73      671.93      8.28 o
  -4   5   6      450.48      449.84      9.40 o
  -3   5   6       96.92       98.13      4.79 o
  -2   5   6      457.99      444.94      8.34 o
  -1   5   6      650.91      637.07     11.11 o
   0   5   6        0.35       -1.65      4.65 o
   1   5   6      256.31      255.61      6.16 o
   2   5   6      209.31      218.70      6.73 o
   3   5   6       44.59       35.83      4.81 o
   4   5   6       28.03       21.14      4.49 o
   5   5   6       73.09       78.49      5.41 o
   6   5   6       49.57       48.10      4.74 o
   7   5   6        4.20       -1.13     10.87 o
  -8   6   6      126.30       88.46     13.53 o
  -7   6   6      395.78      396.00     13.66 o
  -6   6   6       71.28       71.72      8.46 o
  -5   6   6        0.58        1.45      4.47 o
  -4   6   6        0.70        0.29      4.56 o
  -3   6   6      883.70      913.70     10.97 o
  -2   6   6        2.88        5.11      4.22 o
  -1   6   6        0.07       -1.08      4.20 o
   0   6   6        6.97        9.57      4.77 o
   1   6   6       82.84       85.60     11.31 o
   2   6   6      314.74      332.20     10.05 o
   3   6   6      108.82      122.24      6.80 o
   4   6   6       31.42       38.58      6.43 o
   5   6   6      304.30      313.21     12.73 o
  -3   7   6       39.09       37.14     11.20 o
  -2   7   6       39.60       32.84      8.00 o
  -1   7   6       35.80       34.57      7.11 o
   0   7   6      224.13      223.52     14.68 o
 -16   1   7       27.46       37.02     11.96 o
 -15   1   7        8.77       11.75      4.77 o
 -14   1   7      154.34      158.71      8.00 o
 -13   1   7      152.15      154.42      6.60 o
 -12   1   7       71.26       66.53      3.69 o
 -11   1   7      159.84      162.35      4.33 o
 -10   1   7        7.34        9.95      2.15 o
  -9   1   7       13.27       17.31      2.07 o
  -8   1   7      253.47      263.54      3.70 o
  -7   1   7       37.17       30.32      1.83 o
  -6   1   7        6.19       10.91      2.00 o
  -5   1   7      352.09      330.33      5.96 o
  -4   1   7     1964.30     2176.96     14.25 o
  -3   1   7      316.31      345.80      4.90 o
  -2   1   7      626.54      671.65      4.58 o
  -1   1   7      391.17      443.34      4.25 o
   0   1   7       10.70        7.54      0.91 o
   1   1   7      292.73      314.03      2.90 o
   2   1   7      170.94      197.65      5.62 o
   3   1   7       43.81       45.62      2.08 o
   4   1   7      135.70      134.55      3.60 o
   5   1   7      116.97      117.30      4.45 o
   6   1   7        6.11        8.62      3.64 o
   7   1   7      124.14      122.62      6.30 o
   8   1   7       78.70       79.04      6.11 o
   9   1   7       21.42       19.20      5.66 o
  10   1   7       11.99       20.81     11.21 o
  11   1   7       37.20       31.69     11.85 o
 -15   2   7      308.74      300.69     10.28 o
 -14   2   7       44.63       49.17      5.21 o
 -13   2   7       11.18       15.24      4.49 o
 -12   2   7        0.35        1.31      3.50 o
 -11   2   7       46.69       47.83      2.90 o
 -10   2   7      148.08      154.22      4.05 o
  -9   2   7       60.05       67.09      3.26 o
  -8   2   7      403.44      400.68      4.06 o
  -7   2   7      568.72      562.10      4.42 o
  -6   2   7      235.75      229.74      4.14 o
  -5   2   7       36.85       30.91      1.78 o
  -4   2   7        0.80        2.05      1.28 o
  -3   2   7       75.87       82.12      1.95 o
  -2   2   7      302.23      311.53      3.52 o
  -1   2   7     1085.35     1051.33      5.01 o
   0   2   7      110.12      125.55      2.63 o
   1   2   7     1623.70     1599.99      5.77 o
   2   2   7     1201.16     1193.34      9.99 o
   3   2   7      181.73      171.93      3.25 o
   4   2   7       28.27       28.01      3.85 o
   5   2   7        2.71        3.61      4.40 o
   6   2   7       13.46       17.94      4.76 o
   7   2   7      379.89      368.32     13.30 o
   8   2   7       16.00       21.68      5.42 o
   9   2   7       98.00      106.09      6.80 o
  10   2   7      192.35      196.87     16.06 o
 -14   3   7      199.69      196.07      8.23 o
 -13   3   7      236.53      242.59      7.19 o
 -12   3   7      145.59      150.41      5.91 o
 -11   3   7      142.09      154.29      4.43 o
 -10   3   7       23.19       20.71      3.89 o
  -9   3   7        0.00        1.04      2.81 o
  -8   3   7      215.94      219.69      3.99 o
  -7   3   7       18.64       15.42      1.91 o
  -6   3   7      340.88      331.60      4.76 o
  -5   3   7      238.56      235.64      4.06 o
  -4   3   7      130.88      151.44      3.59 o
  -3   3   7      609.48      605.47      4.92 o
  -2   3   7      577.86      538.21      7.19 o
  -1   3   7        0.41       -1.73      2.98 o
   0   3   7     3419.78     3366.72     17.34 o
   1   3   7       22.21       23.67      2.66 o
   2   3   7      668.67      671.15      6.20 o
   3   3   7        0.44        0.44      3.39 o
   4   3   7      297.91      285.15      6.80 o
   5   3   7      462.48      469.75      8.48 o
   6   3   7      402.71      411.44      8.93 o
   7   3   7        1.68        2.62      5.36 o
   8   3   7      122.74      125.71      7.13 o
   9   3   7      214.36      206.99     15.13 o
 -13   4   7       33.95       34.67      8.87 o
 -12   4   7      126.83      135.18      6.85 o
 -11   4   7        4.67        4.52      5.01 o
 -10   4   7      561.96      570.74      9.92 o
  -9   4   7      156.79      163.40      5.60 o
  -8   4   7       59.15       58.83      4.43 o
  -7   4   7      389.33      372.28      5.70 o
  -6   4   7      419.90      398.28      5.83 o
  -5   4   7      171.06      168.49      5.32 o
  -4   4   7      496.05      483.14      7.20 o
  -3   4   7      898.75      891.24      8.76 o
  -2   4   7     1300.42     1307.30     14.34 o
  -1   4   7       88.03       83.39      4.11 o
   0   4   7      267.91      282.84      5.99 o
   1   4   7        2.10        0.63      2.92 o
   2   4   7      657.53      674.79      8.90 o
   3   4   7       45.39       40.86      4.23 o
   4   4   7      188.97      194.19      5.88 o
   5   4   7        0.34        0.83      4.46 o
   6   4   7        4.00        5.74      4.28 o
   7   4   7      248.95      248.53      8.56 o
   8   4   7        8.86        9.27     10.69 o
 -12   5   7       71.37       77.81      9.42 o
 -11   5   7      298.06      299.97     10.30 o
 -10   5   7      201.86      214.43      8.41 o
  -9   5   7        4.14        5.61      4.30 o
  -8   5   7       72.67       78.32      4.91 o
  -7   5   7        2.11        2.63      4.01 o
  -6   5   7      190.23      184.01      6.01 o
  -5   5   7      153.62      143.28      5.75 o
  -4   5   7      243.19      256.71      6.85 o
  -3   5   7      344.48      344.91      9.11 o
  -2   5   7      348.88      361.93      9.39 o
  -1   5   7      117.30      109.47      6.15 o
   0   5   7      362.88      367.54      8.78 o
   1   5   7        0.52       -0.03      4.19 o
   2   5   7      155.46      160.69      6.30 o
   3   5   7       64.91       59.29      4.82 o
   4   5   7        3.20        3.45      4.47 o
   5   5   7      406.63      414.58      8.56 o
   6   5   7      107.78      131.90      9.84 o
  -7   6   7       89.68       83.80     15.42 o
  -6   6   7       26.93       23.34      5.75 o
  -5   6   7      102.60       97.91      5.84 o
  -4   6   7       97.46       91.81      5.80 o
  -3   6   7       85.08       76.35      5.86 o
  -2   6   7       56.06       62.88      5.77 o
  -1   6   7       27.71       28.15      5.07 o
   0   6   7       14.36        7.65      7.14 o
   1   6   7      335.69      359.18     13.07 o
   2   6   7      140.14      141.90     10.18 o
   3   6   7       41.95       30.59      8.33 o
   4   6   7       74.91       77.11     14.10 o
  -3   7   7      105.25      103.44     12.91 o
  -2   7   7       19.98       21.96      9.84 o
 -16   0   8       89.97       76.46     12.02 o
 -15   0   8      278.17      257.54     14.94 o
 -14   0   8      115.97      113.20      7.40 o
 -13   0   8      939.12      909.83     14.97 o
 -12   0   8      858.94      814.11     26.23 o
 -11   0   8       75.46       73.61      4.90 o
 -10   0   8      790.50      758.34     15.28 o
  -9   0   8        0.95        5.19      3.79 o
  -8   0   8     1427.11     1386.50     11.40 o
  -7   0   8      367.38      378.46      4.87 o
  -6   0   8      971.13      950.70      6.88 o
  -5   0   8     2190.90     2161.93     21.73 o
  -4   0   8     3113.93     3111.97     40.84 o
  -3   0   8       19.31       21.57      2.05 o
  -2   0   8      320.34      363.49      7.63 o
  -1   0   8     1024.20     1087.85     16.22 o
   0   0   8      208.68      273.02      3.96 o
   1   0   8      672.14      724.81      9.76 o
   2   0   8     2332.18     2174.87     43.56 o
   3   0   8     2335.85     2319.54     21.21 o
   4   0   8      210.78      207.75      4.86 o
   5   0   8       16.92       13.52      4.55 o
   6   0   8      153.48      159.95      6.71 o
   7   0   8        4.94        5.58      5.11 o
   8   0   8      129.62      116.83      7.14 o
   9   0   8        7.59       14.69      8.39 o
 -16   1   8      207.85      192.42     15.07 o
 -15   1   8       25.40       22.10      4.46 o
 -14   1   8        0.67       -0.33      5.07 o
 -13   1   8      142.51      133.82      5.28 o
 -12   1   8       92.10       85.35      3.94 o
 -11   1   8       20.06       16.53      3.15 o
 -10   1   8      932.13      915.52      6.49 o
  -9   1   8     1751.10     1668.10     12.73 o
  -8   1   8      767.70      720.33      4.25 o
  -7   1   8       19.11       21.79      1.77 o
  -6   1   8      138.43      125.61      2.17 o
  -5   1   8      924.58      950.17      6.10 o
  -4   1   8      307.99      302.28      3.31 o
  -3   1   8       12.75        8.64      1.40 o
  -2   1   8      771.84      688.36      5.66 o
  -1   1   8     3969.55     3864.20     12.85 o
   0   1   8      452.67      472.65      4.86 o
   1   1   8      277.56      291.99      3.10 o
   2   1   8      216.52      209.09      3.51 o
   3   1   8      361.46      382.03      5.05 o
   4   1   8      834.70      810.34      8.29 o
   5   1   8      357.70      353.29      5.78 o
   6   1   8      554.26      551.58      8.33 o
   7   1   8      546.53      557.13      8.89 o
   8   1   8       63.14       62.98      5.49 o
   9   1   8       36.38       27.95      5.37 o
 -15   2   8       19.98       19.23      6.66 o
 -14   2   8      197.38      213.80      7.06 o
 -13   2   8      326.68      321.68     11.39 o
 -12   2   8      509.74      504.88     10.12 o
 -11   2   8       13.81       15.55      3.03 o
 -10   2   8       10.66       14.74      2.87 o
  -9   2   8      226.80      244.42      4.25 o
  -8   2   8       96.93       85.12      3.14 o
  -7   2   8      180.62      186.56      4.20 o
  -6   2   8     1160.98     1117.92     10.49 o
  -5   2   8     1714.29     1601.33     18.88 o
  -4   2   8      892.18      902.44     10.58 o
  -3   2   8       90.33       91.00      1.83 o
  -2   2   8       68.42       77.30      1.42 o
  -1   2   8      183.45      187.00      2.64 o
   0   2   8       71.31       72.77      1.85 o
   1   2   8       90.21       84.48      3.16 o
   2   2   8       37.04       33.62      2.37 o
   3   2   8     2317.07     2281.88     14.41 o
   4   2   8      967.48      918.66      9.96 o
   5   2   8       45.28       43.06      4.86 o
   6   2   8       13.18       18.18      4.97 o
   7   2   8        6.64       14.50      5.17 o
   8   2   8        1.57        3.76      5.40 o
   9   2   8        0.31        4.80      7.44 o
 -14   3   8       22.94       24.94      5.18 o
 -13   3   8        2.03        4.44      4.65 o
 -12   3   8       59.85       60.06      5.08 o
 -11   3   8       24.63       31.07      4.19 o
 -10   3   8      325.55      322.63      6.55 o
  -9   3   8     1087.93     1062.32      9.18 o
  -8   3   8      243.17      230.06      4.92 o
  -7   3   8        0.03       -0.21      2.93 o
  -6   3   8       57.63       59.43      3.79 o
  -5   3   8        9.07        8.90      2.44 o
  -4   3   8      239.68      249.56      4.04 o
  -3   3   8      302.68      298.25      4.18 o
  -2   3   8        1.42        3.04      2.68 o
  -1   3   8      474.11      490.87      4.76 o
   0   3   8     1756.20     1719.79     16.88 o
   1   3   8      117.24      118.50      4.29 o
   2   3   8       15.80       16.76      3.43 o
   3   3   8      356.12      341.50      6.97 o
   4   3   8       97.77       95.60      6.55 o
   5   3   8      147.21      152.51      6.11 o
   6   3   8      173.00      175.63      7.17 o
   7   3   8      255.52      248.07      9.70 o
   8   3   8       72.33       69.01      8.88 o
 -13   4   8      240.27      216.54     14.54 o
 -12   4   8       76.70       85.81      6.29 o
 -11   4   8       44.58       46.90      5.63 o
 -10   4   8      146.50      155.30      5.77 o
  -9   4   8       56.58       65.18      4.75 o
  -8   4   8       17.77       20.53      4.02 o
  -7   4   8        5.11        6.16      3.14 o
  -6   4   8      183.64      176.20      5.61 o
  -5   4   8       47.31       42.13      4.16 o
  -4   4   8       71.97       73.26      4.26 o
  -3   4   8      936.36      927.50     12.63 o
  -2   4   8       30.76       32.80      5.36 o
  -1   4   8        4.78        3.34      3.80 o
   0   4   8       25.61       26.83      3.89 o
   1   4   8       52.40       49.47      4.02 o
   2   4   8      137.57      134.09      5.00 o
   3   4   8       37.14       39.67      4.33 o
   4   4   8        2.05        2.82      3.96 o
   5   4   8       34.93       28.01      5.03 o
   6   4   8       42.29       42.50      5.79 o
   7   4   8       10.33       14.81     10.93 o
 -12   5   8       52.29       55.20     10.63 o
 -11   5   8      133.05      134.15     10.23 o
 -10   5   8       90.59       93.09      5.52 o
  -9   5   8        1.37        1.86      4.38 o
  -8   5   8        9.67        7.61      4.85 o
  -7   5   8      119.72      125.51      7.05 o
  -6   5   8      441.91      463.68      8.59 o
  -5   5   8        7.63        9.29      4.32 o
  -4   5   8      139.08      134.86      7.05 o
  -3   5   8       96.05       96.86      6.58 o
  -2   5   8      181.51      184.16      7.69 o
  -1   5   8       44.24       40.51      7.41 o
   0   5   8       56.35       66.99      7.84 o
   1   5   8       66.35       73.42      6.48 o
   2   5   8        2.81        2.99      4.94 o
   3   5   8        0.68       -0.11      5.03 o
   4   5   8        9.41       15.38      5.46 o
   5   5   8      192.56      204.03     15.68 o
  -7   6   8      235.06      217.76     13.54 o
  -6   6   8       19.30       15.05      6.05 o
  -5   6   8      118.81      123.43      9.18 o
  -4   6   8        7.79        7.21      4.80 o
  -3   6   8      616.36      639.12     11.12 o
  -2   6   8       79.73       87.55      7.23 o
  -1   6   8      142.17      140.00      8.74 o
   0   6   8       15.83       26.53      8.13 o
   1   6   8      113.94      116.13      9.82 o
   2   6   8      158.76      182.54     15.35 o
 -16   1   9       11.40       10.53     10.12 o
 -15   1   9      251.01      238.50     10.98 o
 -14   1   9        4.31        4.87      5.07 o
 -13   1   9      164.36      158.97      4.41 o
 -12   1   9       32.49       25.87      3.10 o
 -11   1   9        0.01        0.92      2.72 o
 -10   1   9       95.96       98.13      3.00 o
  -9   1   9       79.65       72.12      2.21 o
  -8   1   9      104.94       96.70      2.32 o
  -7   1   9      220.86      224.80      2.88 o
  -6   1   9      633.82      612.69      4.28 o
  -5   1   9       40.66       37.17      1.71 o
  -4   1   9        0.01        0.89      1.61 o
  -3   1   9       44.56       39.85      1.89 o
  -2   1   9      119.29      118.73      2.52 o
  -1   1   9       24.10       26.68      1.59 o
   0   1   9      183.77      177.77      3.52 o
   1   1   9        0.04       -0.34      1.63 o
   2   1   9       34.49       38.64      2.33 o
   3   1   9        8.38        8.63      2.68 o
   4   1   9      224.03      222.63      4.63 o
   5   1   9      582.66      571.83      8.33 o
   6   1   9       63.75       61.56      5.00 o
   7   1   9       43.07       41.23      5.07 o
   8   1   9       22.36       20.29      5.17 o
 -16   2   9        1.97        3.86     10.41 o
 -15   2   9       31.84       36.67      8.38 o
 -14   2   9       32.00       35.31      5.10 o
 -13   2   9      398.65      393.75      7.09 o
 -12   2   9      136.80      132.98      4.50 o
 -11   2   9      430.41      445.14      6.19 o
 -10   2   9      698.49      676.76      6.90 o
  -9   2   9       28.66       37.06      2.90 o
  -8   2   9        4.87        5.84      2.60 o
  -7   2   9      102.79      101.72      1.99 o
  -6   2   9      477.97      482.17      6.79 o
  -5   2   9        0.75        1.22      1.87 o
  -4   2   9        0.54        0.64      1.57 o
  -3   2   9      795.99      738.32      6.92 o
  -2   2   9        0.07        1.32      1.08 o
  -1   2   9      397.23      367.82      3.21 o
   0   2   9      722.85      689.75      4.77 o
   1   2   9       39.13       37.64      2.20 o
   2   2   9     2187.06     2124.82     24.11 o
   3   2   9      131.32      124.02      4.40 o
   4   2   9       78.66       88.90      4.74 o
   5   2   9       80.58       63.10      5.39 o
   6   2   9      465.44      495.98     11.53 o
   7   2   9       96.20       88.83      6.40 o
   8   2   9      253.51      232.97     11.38 o
 -14   3   9      167.86      178.93      6.93 o
 -13   3   9      386.35      385.41      8.38 o
 -12   3   9       22.07       18.47      5.06 o
 -11   3   9      255.34      264.16      6.40 o
 -10   3   9      123.89      124.39      4.60 o
  -9   3   9       20.35       31.34      3.61 o
  -8   3   9      710.46      736.84      7.65 o
  -7   3   9      183.73      192.88      5.25 o
  -6   3   9       29.82       26.49      3.48 o
  -5   3   9      210.05      195.68      5.30 o
  -4   3   9       61.94       53.89      3.42 o
  -3   3   9      239.88      242.00      7.40 o
  -2   3   9      392.27      376.01      5.10 o
  -1   3   9      999.84      952.49      8.37 o
   0   3   9      872.00      869.08      6.91 o
   1   3   9     1223.97     1226.25     10.18 o
   2   3   9        4.02        5.02      3.28 o
   3   3   9       13.07       11.11      3.84 o
   4   3   9      231.83      218.43      6.93 o
   5   3   9       58.02       56.94      6.43 o
   6   3   9       77.90       84.95      6.41 o
   7   3   9       56.21       53.81      7.97 o
   8   3   9        8.06        0.07      9.98 o
 -13   4   9        1.39        5.45      7.74 o
 -12   4   9       71.26       64.81      6.08 o
 -11   4   9      581.15      633.48     10.69 o
 -10   4   9        3.30        3.71      4.23 o
  -9   4   9       50.57       54.87      4.61 o
  -8   4   9       31.24       30.84      4.14 o
  -7   4   9        2.34        0.91      4.17 o
  -6   4   9      629.72      663.41      9.03 o
  -5   4   9       64.75       60.06      5.58 o
  -4   4   9      112.81      126.66      6.66 o
  -3   4   9      547.01      563.43     10.65 o
  -2   4   9       20.66       21.61      5.31 o
  -1   4   9       41.36       35.54      4.54 o
   0   4   9        0.08        1.68      3.35 o
   1   4   9        2.40        2.95      3.46 o
   2   4   9      534.47      551.09      8.23 o
   3   4   9       50.39       50.14      4.48 o
   4   4   9      440.17      477.04     16.51 o
   5   4   9      201.73      210.21      8.77 o
   6   4   9        3.41        2.66      9.67 o
   7   4   9       47.01       31.51     10.96 o
 -12   5   9        0.10        4.05      7.91 o
 -11   5   9      123.55      123.75      9.20 o
 -10   5   9      227.93      228.54      7.71 o
  -9   5   9       70.89       78.33      5.96 o
  -8   5   9      198.52      206.44      8.36 o
  -7   5   9       76.62       75.67      6.67 o
  -6   5   9        1.34        1.44      5.30 o
  -5   5   9       26.13       24.38      5.78 o
  -4   5   9       67.84       58.40      6.21 o
  -3   5   9       12.49       17.98      5.75 o
  -2   5   9      320.20      323.11      9.56 o
  -1   5   9      146.29      133.15      9.11 o
   0   5   9      221.39      243.61      8.85 o
   1   5   9      194.01      218.35      7.52 o
   2   5   9        4.30        0.22      5.12 o
   3   5   9       63.95       66.03      6.24 o
   4   5   9      107.05       83.53      9.25 o
  -8   6   9        4.23        2.78      8.85 o
  -7   6   9      147.10      141.77     13.22 o
  -6   6   9      103.58       98.66     12.27 o
  -5   6   9        1.98        3.72      8.72 o
  -4   6   9      215.18      220.06      8.70 o
  -3   6   9      235.56      245.88     11.80 o
  -2   6   9       25.50       35.55      8.12 o
  -1   6   9       13.47        8.30      7.59 o
 -15   0  10       72.64       65.40      9.12 o
 -14   0  10      170.26      165.76      8.99 o
 -13   0  10      315.73      334.90     17.20 o
 -12   0  10      907.36      868.95     11.80 o
 -11   0  10        2.24        2.94      4.03 o
 -10   0  10     1105.03     1007.37     13.13 o
  -9   0  10      754.16      716.61      9.17 o
  -8   0  10     1130.86     1075.42     22.91 o
  -7   0  10       10.95       13.40      2.75 o
  -6   0  10       58.33       58.30      4.81 o
  -5   0  10     2333.43     2223.77     32.97 o
  -4   0  10      396.25      381.86      4.32 o
  -3   0  10       23.54       24.78      1.94 o
  -2   0  10      557.52      527.59      6.04 o
  -1   0  10     1031.56      992.13     14.97 o
   0   0  10        3.26        1.35      2.02 o
   1   0  10       45.13       53.86      4.53 o
   2   0  10       81.23       66.86      4.66 o
   3   0  10      474.97      448.41      6.86 o
   4   0  10      236.87      232.73     10.08 o
   5   0  10      140.11      134.35      6.66 o
   6   0  10      107.64      120.06      9.14 o
   7   0  10     2116.60     2083.53     26.44 o
   8   0  10      122.37      121.67     14.14 o
 -15   1  10       62.70       61.90      5.95 o
 -14   1  10      545.77      532.74      8.79 o
 -13   1  10       59.73       70.89      4.22 o
 -12   1  10       39.32       34.56      3.66 o
 -11   1  10      285.56      284.99      5.56 o
 -10   1  10       29.41       23.17      2.54 o
  -9   1  10      121.03      119.37      3.06 o
  -8   1  10     1926.61     1857.09     13.73 o
  -7   1  10      422.71      409.77      5.19 o
  -6   1  10     2565.06     2479.62     14.44 o
  -5   1  10      872.98      816.89      6.85 o
  -4   1  10      112.11      107.27      4.37 o
  -3   1  10      204.26      203.44      3.86 o
  -2   1  10      157.78      147.82      2.90 o
  -1   1  10      283.59      260.36      3.03 o
   0   1  10      167.51      155.61      3.21 o
   1   1  10        3.67        6.87      3.27 o
   2   1  10      442.13      422.25      4.74 o
   3   1  10     1015.34     1024.48      8.38 o
   4   1  10      831.33      834.67      9.59 o
   5   1  10      383.42      375.82      7.47 o
   6   1  10       38.87       42.75      4.85 o
   7   1  10      242.76      222.63      7.07 o
   8   1  10       19.51       18.87     11.99 o
 -16   2  10       11.07       12.37     10.43 o
 -15   2  10        4.74        2.44     10.46 o
 -14   2  10      299.66      298.43      7.69 o
 -13   2  10      107.35       98.74      4.44 o
 -12   2  10        7.24        9.67      3.45 o
 -11   2  10        6.48       11.13      2.96 o
 -10   2  10      443.73      464.51      5.67 o
  -9   2  10      766.11      717.33      6.92 o
  -8   2  10       25.83       20.42      2.88 o
  -7   2  10       20.94       13.56      1.96 o
  -6   2  10       20.93       17.92      2.50 o
  -5   2  10     1553.08     1513.88     11.98 o
  -4   2  10      365.18      380.14      7.09 o
  -3   2  10      297.65      293.94      4.50 o
  -2   2  10      624.75      593.54      5.20 o
  -1   2  10      830.97      838.47      6.92 o
   0   2  10      274.12      278.45      3.68 o
   1   2  10       15.26       17.99      2.68 o
   2   2  10      135.10      137.89      4.39 o
   3   2  10        5.66        2.46      3.82 o
   4   2  10      363.70      344.30      9.35 o
   5   2  10        4.65        1.33      4.24 o
   6   2  10      193.98      185.90      6.39 o
   7   2  10      243.13      246.07      7.40 o
   8   2  10       12.70       18.58      6.50 o
 -15   3  10        7.72       10.88     11.72 o
 -14   3  10       10.83       20.60      6.57 o
 -13   3  10      510.52      513.90     11.58 o
 -12   3  10      157.55      160.78      6.94 o
 -11   3  10        0.17        1.67      3.94 o
 -10   3  10      261.88      262.99      5.71 o
  -9   3  10      176.09      184.98      4.62 o
  -8   3  10       28.61       30.87      3.28 o
  -7   3  10        6.72        3.10      3.60 o
  -6   3  10       89.57       73.57      4.08 o
  -5   3  10      342.44      317.95      5.70 o
  -4   3  10      283.36      276.45      4.95 o
  -3   3  10      128.62      117.66      4.56 o
  -2   3  10      218.40      216.40      5.48 o
  -1   3  10      200.02      198.57      6.00 o
   0   3  10       11.58       10.41      3.14 o
   1   3  10       12.63       14.54      3.37 o
   2   3  10       97.99       97.01      4.83 o
   3   3  10       69.24       75.20      4.86 o
   4   3  10       12.96       11.00      5.35 o
   5   3  10       13.40        8.84      5.20 o
   6   3  10        5.96        3.10      5.44 o
   7   3  10       45.85       33.71     10.69 o
 -13   4  10        0.66       -0.57      7.88 o
 -12   4  10        0.02       -4.87      5.20 o
 -11   4  10       17.86       19.18      4.77 o
 -10   4  10       56.80       58.59      4.96 o
  -9   4  10      160.39      148.66      5.65 o
  -8   4  10       97.82      101.96      5.57 o
  -7   4  10       57.74       60.92      6.08 o
  -6   4  10      117.22      116.23      6.63 o
  -5   4  10       11.01       10.12      5.11 o
  -4   4  10       48.79       48.04      5.87 o
  -3   4  10      128.05      118.24      6.84 o
  -2   4  10       71.49       70.04      5.18 o
  -1   4  10        0.04        0.49      4.29 o
   0   4  10      255.80      260.51      7.27 o
   1   4  10      100.25       98.13      5.86 o
   2   4  10        3.33        3.78      4.72 o
   3   4  10        9.42        5.08      5.50 o
   4   4  10        0.82        8.86      7.60 o
 -11   5  10      142.80      152.30     17.17 o
 -10   5  10       47.62       48.88      6.54 o
  -9   5  10      105.85      112.75      7.52 o
  -8   5  10      120.60      117.62      7.44 o
  -7   5  10       30.07       30.97      6.28 o
  -6   5  10        4.33        1.60      5.60 o
  -5   5  10       35.24       34.54      6.16 o
  -4   5  10        1.35        2.18      5.64 o
  -3   5  10      295.93      311.63      9.62 o
  -2   5  10       83.74       85.40      7.13 o
  -1   5  10       14.89       12.97      5.03 o
   0   5  10       12.27       10.15      6.00 o
   1   5  10        9.74       11.40      5.28 o
   2   5  10       26.03       26.29      5.72 o
   3   5  10       78.07       85.51      9.06 o
  -8   6  10       70.41       63.71     11.70 o
  -7   6  10      188.26      207.74     15.50 o
  -6   6  10      247.59      241.64     16.11 o
  -5   6  10      105.33      115.67     13.46 o
  -4   6  10       81.69       99.64     12.89 o
  -3   6  10        0.15        0.33     10.56 o
  -1   6  10       52.02       44.46     12.15 o
 -15   1  11       84.92       96.09     17.68 o
 -14   1  11       77.86       75.08      5.11 o
 -13   1  11       12.41        7.96      3.66 o
 -12   1  11       65.94       63.99      4.09 o
 -11   1  11      152.24      165.91      5.18 o
 -10   1  11       31.86       28.17      3.21 o
  -9   1  11      990.61      982.93      7.69 o
  -8   1  11      108.90      104.26      3.69 o
  -7   1  11      162.19      160.97      4.37 o
  -6   1  11       84.20       81.17      3.22 o
  -5   1  11      114.68      116.64      2.96 o
  -4   1  11       75.74       73.80      2.95 o
  -3   1  11        0.86        1.17      0.94 o
  -2   1  11       26.01       23.33      2.57 o
  -1   1  11       54.07       45.44      2.20 o
   0   1  11        2.23        3.01      2.48 o
   1   1  11       53.16       54.79      2.76 o
   2   1  11       79.44       85.13      3.37 o
   3   1  11        7.90        8.57      3.73 o
   4   1  11      300.30      307.83      6.81 o
   5   1  11        0.32        6.05      4.40 o
   6   1  11      202.41      187.62      6.65 o
   7   1  11        0.04        3.23     11.37 o
 -15   2  11        0.86        0.17      7.41 o
 -14   2  11       41.69       30.00      4.56 o
 -13   2  11       50.95       47.23      4.06 o
 -12   2  11       34.10       33.96      3.72 o
 -11   2  11     1184.68     1128.10     11.83 o
 -10   2  11        0.37        0.24      2.97 o
  -9   2  11      282.47      268.74      4.93 o
  -8   2  11       51.87       63.83      3.31 o
  -7   2  11      216.83      209.74      5.30 o
  -6   2  11       13.21        9.87      2.27 o
  -5   2  11      112.19      114.10      3.58 o
  -4   2  11        1.38        2.23      3.24 o
  -3   2  11      533.98      530.77      6.47 o
  -2   2  11      503.70      499.78      5.14 o
  -1   2  11        2.29        3.43      2.27 o
   0   2  11      425.44      436.89      5.27 o
   1   2  11      342.96      343.04      5.14 o
   2   2  11        1.47        0.69      3.10 o
   3   2  11       40.75       28.03      4.37 o
   4   2  11        0.13       -1.60      4.31 o
   5   2  11       73.35       75.77      5.23 o
   6   2  11      157.32      160.37      6.37 o
   7   2  11        2.52        2.93      6.05 o
 -15   3  11       49.91       57.71     12.13 o
 -14   3  11      182.66      181.74      8.78 o
 -13   3  11        9.17       12.12      4.66 o
 -12   3  11       58.76       58.54      5.57 o
 -11   3  11       36.32       37.90      3.97 o
 -10   3  11      200.09      179.76      4.76 o
  -9   3  11      380.23      362.97      5.74 o
  -8   3  11      313.01      295.45      5.51 o
  -7   3  11      413.45      431.45      7.00 o
  -6   3  11      163.76      178.25      4.28 o
  -5   3  11        0.07        0.66      3.20 o
  -4   3  11      291.82      306.55      6.11 o
  -3   3  11      340.42      344.21      9.43 o
  -2   3  11      100.80       97.80      4.23 o
  -1   3  11      604.03      569.69      8.12 o
   0   3  11        5.14        4.09      4.14 o
   1   3  11       82.30       90.42      6.14 o
   2   3  11      424.32      426.99      9.75 o
   3   3  11       19.15       18.05      7.47 o
   4   3  11      373.30      384.77     13.52 o
   5   3  11       31.90       36.37      7.45 o
 -13   4  11       17.23       12.11      8.12 o
 -12   4  11        1.78        3.73      7.66 o
 -11   4  11      271.47      274.88      7.22 o
 -10   4  11      420.54      440.66      8.19 o
  -9   4  11        0.12        3.30      5.61 o
  -8   4  11      343.33      333.43      9.36 o
  -7   4  11        7.09        9.34      5.35 o
  -6   4  11       64.72       59.43      5.98 o
  -5   4  11       10.95        7.14      5.41 o
  -4   4  11       10.34       11.83      4.32 o
  -3   4  11      174.84      189.79      6.51 o
  -2   4  11       96.47      109.83      5.80 o
  -1   4  11       17.60       11.68      4.28 o
   0   4  11      280.68      318.58      8.06 o
   1   4  11      158.82      169.08      6.78 o
   2   4  11      184.91      178.39      7.96 o
   3   4  11      198.83      197.29     11.27 o
 -11   5  11       13.74       19.78     11.19 o
 -10   5  11       13.77        6.83      7.26 o
  -9   5  11        7.02        8.82      7.28 o
  -8   5  11       28.71       31.68      6.50 o
  -7   5  11      186.63      199.47      8.69 o
  -6   5  11      140.11      136.74      7.74 o
  -5   5  11        8.29       11.16      5.99 o
  -4   5  11      233.95      263.67      9.48 o
  -3   5  11      156.61      167.69      6.97 o
  -2   5  11       25.53       23.92      5.34 o
  -1   5  11       33.37       33.85      5.62 o
   0   5  11       33.14       39.92      6.65 o
   1   5  11      135.03      144.62      8.41 o
   2   5  11      164.97      165.35     10.81 o
  -2   6  11       66.96       67.78     12.25 o
 -15   0  12      135.25      149.21     14.90 o
 -14   0  12      356.30      354.46     12.35 o
 -13   0  12       20.60       18.99      7.34 o
 -12   0  12       31.90       36.38      7.10 o
 -11   0  12        3.91        5.92      5.96 o
 -10   0  12     1275.05     1246.63     26.92 o
  -9   0  12       66.27       57.77      6.92 o
  -8   0  12      126.63      135.50      6.50 o
  -7   0  12     1203.97     1221.18     40.79 o
  -6   0  12     4383.43     4152.34    171.97 o
  -5   0  12      148.34      153.62      7.74 o
  -4   0  12      566.24      533.98     20.93 o
  -3   0  12      125.71      122.47      4.14 o
  -2   0  12      374.74      351.15      8.54 o
  -1   0  12     1087.77     1067.69      9.15 o
   0   0  12       17.63       12.54      3.73 o
   1   0  12      291.87      287.33      6.39 o
   2   0  12      468.82      463.06      7.75 o
   3   0  12      220.88      232.89      9.85 o
   4   0  12        5.36        1.50      6.98 o
   5   0  12       17.97       30.62      7.95 o
   6   0  12       63.73       69.64     12.21 o
 -15   1  12       92.11      108.70     13.47 o
 -14   1  12      373.09      381.58      9.06 o
 -13   1  12      788.24      783.15     10.34 o
 -12   1  12        4.71        3.33      4.04 o
 -11   1  12       34.12       33.11      3.99 o
 -10   1  12       79.60       76.43      3.80 o
  -9   1  12      567.27      560.26      6.24 o
  -8   1  12      110.81      110.31      4.81 o
  -7   1  12      121.33      120.26      5.54 o
  -6   1  12      307.78      304.26      6.04 o
  -5   1  12      906.88      902.06     13.81 o
  -4   1  12     1941.64     1917.54     34.58 o
  -3   1  12      705.59      669.93      8.40 o
  -2   1  12      572.86      558.71      7.32 o
  -1   1  12       38.27       43.81      2.66 o
   0   1  12        0.57        1.44      2.64 o
   1   1  12       31.37       28.80      3.15 o
   2   1  12      205.26      193.48      4.80 o
   3   1  12      263.18      263.71      7.32 o
   4   1  12      214.93      213.81      6.33 o
   5   1  12        0.02        4.61      5.29 o
   6   1  12      104.28      108.04      9.59 o
 -14   2  12       60.71       52.64      4.76 o
 -13   2  12        0.22        4.26      3.66 o
 -12   2  12       25.54       29.10      3.97 o
 -11   2  12      116.47      114.67      4.36 o
 -10   2  12      383.84      393.20      6.00 o
  -9   2  12      520.54      540.57      6.39 o
  -8   2  12      199.51      202.49      4.82 o
  -7   2  12      122.36      119.61      4.75 o
  -6   2  12      684.42      641.96      7.83 o
  -5   2  12      122.07      108.37      4.33 o
  -4   2  12       14.60       19.67      3.62 o
  -3   2  12       63.62       68.94      4.11 o
  -2   2  12      127.38      109.49      4.52 o
  -1   2  12      936.49      957.28      9.50 o
   0   2  12      110.98      114.28      4.98 o
   1   2  12       19.30       19.31      4.86 o
   2   2  12      141.39      141.81      8.92 o
   3   2  12       62.15       63.51      8.88 o
   4   2  12       47.34       34.03      8.21 o
   5   2  12        2.50       -4.11      6.58 o
   6   2  12        1.30        1.37     10.37 o
 -14   3  12      118.60      117.18      7.82 o
 -13   3  12      101.15      108.27      6.46 o
 -12   3  12       10.66       10.91      5.10 o
 -11   3  12       44.19       35.96      3.75 o
 -10   3  12       16.18        9.93      3.79 o
  -9   3  12       18.51       19.32      4.27 o
  -8   3  12      447.69      393.23      7.18 o
  -7   3  12        5.75        9.09      3.67 o
  -6   3  12        0.21        1.13      4.29 o
  -5   3  12      364.10      332.77      8.18 o
  -4   3  12        4.68        1.52      3.48 o
  -3   3  12      126.79      128.58      5.07 o
  -2   3  12      117.34      122.64      4.65 o
  -1   3  12       22.90       25.68      4.22 o
   0   3  12        5.67        3.89      4.92 o
   1   3  12      133.23      113.30      8.73 o
   2   3  12       70.44       68.00      8.40 o
   3   3  12       25.97       22.44      8.07 o
   4   3  12       13.72       16.12      8.15 o
 -13   4  12       35.30       31.34      8.35 o
 -12   4  12       92.39       97.91      9.91 o
 -11   4  12      210.28      202.24      7.69 o
 -10   4  12       16.23       19.67      6.24 o
  -9   4  12      154.27      132.76      7.72 o
  -8   4  12       35.01       42.03      6.15 o
  -7   4  12       28.12       20.77      5.99 o
  -6   4  12      113.25      101.66      8.07 o
  -5   4  12       65.50       65.85      6.45 o
  -4   4  12      186.99      168.60      6.39 o
  -3   4  12       74.87       78.52      5.55 o
  -2   4  12      173.97      170.14      6.71 o
  -1   4  12       30.81       27.14      4.66 o
   0   4  12       31.50       34.69      5.22 o
   1   4  12       13.90       13.14      5.73 o
   2   4  12        0.41        3.60      8.00 o
   3   4  12        9.92        6.07     13.45 o
 -10   5  12       13.91        9.42     11.37 o
  -9   5  12        1.94        0.15      7.42 o
  -8   5  12       37.08       36.30      7.85 o
  -7   5  12       84.13       82.69      7.39 o
  -6   5  12      141.27      134.19      8.12 o
  -5   5  12       27.71       29.98      6.45 o
  -4   5  12       35.60       35.10      6.62 o
  -3   5  12      168.62      181.21      7.33 o
  -2   5  12       61.68       62.93      6.06 o
  -1   5  12       63.86       68.38     14.40 o
   0   5  12       23.50       23.89      9.98 o
   1   5  12      156.14      147.93     10.55 o
 -15   1  13        0.74       -2.34      6.99 o
 -14   1  13        1.14        2.14      4.63 o
 -13   1  13       20.42       24.86      4.69 o
 -12   1  13        0.67        0.39      4.54 o
 -11   1  13       76.04       86.15      5.53 o
 -10   1  13       40.75       43.97      4.53 o
  -9   1  13       41.30       42.12      4.48 o
  -8   1  13      183.32      187.94      5.70 o
  -7   1  13      178.84      172.38      6.10 o
  -6   1  13       24.85       27.60      3.80 o
  -5   1  13      385.74      394.08     10.09 o
  -4   1  13      141.28      137.24      4.07 o
  -3   1  13      173.44      171.56      3.19 o
  -2   1  13       31.07       38.27      2.68 o
  -1   1  13      259.75      257.43      5.02 o
   0   1  13       17.71       20.83      2.90 o
   1   1  13        7.12        8.19      3.29 o
   2   1  13      141.94      141.28      6.86 o
   3   1  13        1.13       -1.30      5.58 o
   4   1  13       83.12       86.84      6.29 o
   5   1  13       44.38       46.00      8.33 o
   6   1  13       61.63       54.35     12.47 o
 -15   2  13      100.09      119.07     13.35 o
 -14   2  13       41.99       50.00      5.87 o
 -13   2  13       74.79       81.16      5.46 o
 -12   2  13        6.34        5.82      4.10 o
 -11   2  13       66.72       66.95      4.51 o
 -10   2  13      143.12      136.03      4.48 o
  -9   2  13       70.57       73.57      4.07 o
  -8   2  13       42.76       51.94      4.31 o
  -7   2  13      470.36      478.78     10.85 o
  -6   2  13      235.48      245.53     10.90 o
  -5   2  13      672.91      617.22     13.35 o
  -4   2  13        1.94        4.64      3.94 o
  -3   2  13      143.26      125.54      4.13 o
  -2   2  13       34.73       33.65      3.97 o
  -1   2  13      816.26      780.22     12.61 o
   0   2  13        3.54        7.93      4.40 o
   1   2  13      295.78      315.57      8.69 o
   2   2  13        0.60        3.27      6.85 o
   3   2  13        0.18       -0.16      7.03 o
   4   2  13      168.20      172.26      8.83 o
   5   2  13        3.20        5.67     10.54 o
 -14   3  13       34.97       33.26      8.40 o
 -13   3  13        0.03        2.18      7.84 o
 -12   3  13       99.84      105.24      5.86 o
 -11   3  13      291.91      306.39      6.57 o
 -10   3  13       22.24       17.17      4.42 o
  -9   3  13      162.84      153.38      5.71 o
  -8   3  13      303.70      288.92      7.91 o
  -7   3  13       56.38       44.41      5.06 o
  -6   3  13      263.16      253.91      7.29 o
  -5   3  13        1.78        2.00      4.71 o
  -4   3  13       71.29       90.60      4.74 o
  -3   3  13      564.71      585.92      8.63 o
  -2   3  13       41.99       45.07      4.47 o
  -1   3  13        3.24        4.38      4.54 o
   0   3  13      171.63      170.96      8.07 o
   1   3  13      211.65      222.68     10.83 o
   2   3  13      353.22      356.17     13.17 o
   3   3  13       13.38       10.20     12.96 o
 -13   4  13       16.67       20.84     10.29 o
 -12   4  13       62.70       80.18     12.98 o
 -11   4  13        0.01       -2.84      7.18 o
 -10   4  13      101.46       95.27      7.53 o
  -9   4  13       53.48       41.58      6.57 o
  -8   4  13      244.91      248.16      9.01 o
  -7   4  13      273.98      276.15      9.32 o
  -6   4  13       14.58        7.38      5.85 o
  -5   4  13       40.19       39.43      6.28 o
  -4   4  13        0.68        1.21      5.95 o
  -3   4  13       33.98       46.65      5.30 o
  -2   4  13      125.93      136.52      6.59 o
  -1   4  13      180.61      190.47      6.61 o
   0   4  13      429.93      496.13     12.13 o
   1   4  13      237.33      256.89     17.91 o
   2   4  13       10.42       16.55     13.35 o
  -6   5  13      117.53      100.91     13.69 o
  -5   5  13       73.14       75.76     12.37 o
  -4   5  13      106.49      114.95     13.57 o
  -3   5  13      274.02      344.23     18.66 o
  -2   5  13        1.46       -1.03      7.20 o
  -1   5  13       15.99       15.74      7.86 o
   0   5  13       20.87       22.46     12.11 o
 -15   0  14       30.68       20.65      9.92 o
 -14   0  14      810.91      833.10     18.18 o
 -13   0  14      452.41      472.25     14.00 o
 -12   0  14       14.66       16.61      6.79 o
 -11   0  14        5.22        5.68      6.75 o
 -10   0  14        3.86        3.65      6.53 o
  -9   0  14        0.33        0.03      6.35 o
  -8   0  14        6.40        7.99      6.01 o
  -7   0  14       84.51       93.23      7.42 o
  -6   0  14      920.52      893.33     27.95 o
  -5   0  14      796.81      815.42     14.79 o
  -4   0  14       25.26       32.53      4.55 o
  -3   0  14       85.44       83.88      5.09 o
  -2   0  14       76.45       78.73      4.40 o
  -1   0  14       29.45       24.46      3.96 o
   0   0  14      399.95      388.13      7.48 o
   1   0  14       13.28       12.31      4.29 o
   2   0  14      718.85      695.54     15.06 o
   3   0  14      293.91      298.92     11.82 o
   4   0  14      108.79      117.45     11.37 o
 -15   1  14       57.23       56.19      8.05 o
 -14   1  14        7.02        6.46      4.85 o
 -13   1  14       22.70       22.87      4.74 o
 -12   1  14       54.01       55.89      5.07 o
 -11   1  14       76.98       78.27      5.91 o
 -10   1  14      759.69      780.82     12.66 o
  -9   1  14      413.81      429.31      7.74 o
  -8   1  14       62.38       56.73      5.13 o
  -7   1  14       16.20       14.67      4.30 o
  -6   1  14       35.38       33.34      4.03 o
  -5   1  14      214.23      193.64      5.71 o
  -4   1  14      168.64      178.80      3.99 o
  -3   1  14       74.01       75.73      3.41 o
  -2   1  14      796.43      773.40     15.80 o
  -1   1  14      648.78      669.83     11.59 o
   0   1  14       11.54        8.57      3.89 o
   1   1  14      132.80      136.45      5.92 o
   2   1  14      127.66      138.66      7.50 o
   3   1  14        0.36       -0.78      7.37 o
   4   1  14       21.47        9.56      7.93 o
 -14   2  14      295.74      314.23     11.62 o
 -13   2  14      216.58      225.25      6.93 o
 -12   2  14        5.61        5.69      4.28 o
 -11   2  14      155.25      150.55      6.08 o
 -10   2  14        1.85        4.99      3.79 o
  -9   2  14       61.78       62.68      4.73 o
  -8   2  14        3.01        5.32      4.09 o
  -7   2  14       75.84       70.18      5.38 o
  -6   2  14      340.85      360.83     16.96 o
  -5   2  14      194.82      199.28      7.96 o
  -4   2  14      322.53      331.20      7.62 o
  -3   2  14       26.60       17.81      3.89 o
  -2   2  14      602.16      615.99      8.36 o
  -1   2  14       25.00       27.38      4.73 o
   0   2  14       72.92       74.11      5.51 o
   1   2  14       93.77       95.90      7.03 o
   2   2  14       65.65       77.07      8.66 o
   3   2  14       66.76       85.62      8.94 o
 -14   3  14       21.76       13.90     11.86 o
 -13   3  14        1.44       -0.81      7.74 o
 -12   3  14       20.04       15.22      6.40 o
 -11   3  14      143.22      152.55      6.86 o
 -10   3  14      157.45      143.90      6.85 o
  -9   3  14      130.16      127.13      6.63 o
  -8   3  14       59.84       61.44      5.56 o
  -7   3  14       10.28        9.46      4.90 o
  -6   3  14        7.27        2.18      4.83 o
  -5   3  14       19.07       18.90      4.97 o
  -4   3  14        1.95        3.07      4.81 o
  -3   3  14      382.61      379.57      8.41 o
  -2   3  14       59.90       68.09      4.88 o
  -1   3  14       82.56       78.61      6.87 o
   0   3  14      233.38      248.81     10.77 o
   1   3  14       89.30       91.02      7.54 o
   2   3  14       56.47       75.51     14.56 o
 -11   4  14        3.95       -0.81     10.34 o
 -10   4  14        0.37       -0.47     10.25 o
  -9   4  14        0.98       -4.56      6.01 o
  -8   4  14       78.96       88.05      7.47 o
  -7   4  14      101.13       93.79      7.41 o
  -6   4  14        2.76        4.76      6.02 o
  -5   4  14        0.01       -0.07      6.17 o
  -4   4  14        3.53        4.49      6.13 o
  -3   4  14        1.92        5.89      6.26 o
  -2   4  14        0.33       -0.02      5.20 o
  -1   4  14       75.73       83.05     13.46 o
   0   4  14        7.70        6.31     12.07 o
   1   4  14        0.02        1.99     13.10 o
  -4   5  14      330.62      330.93     18.92 o
  -3   5  14        4.61        6.68     11.07 o
  -2   5  14       15.46       16.18     11.08 o
 -14   1  15        7.38        5.75      5.37 o
 -13   1  15        5.98        8.09      4.56 o
 -12   1  15       19.83       21.26      5.32 o
 -11   1  15      118.15      110.70      6.66 o
 -10   1  15       21.27       22.39      4.65 o
  -9   1  15       21.56       25.05      4.90 o
  -8   1  15        0.11        1.67      4.51 o
  -7   1  15        1.40        2.14      4.03 o
  -6   1  15        0.61        0.57      3.91 o
  -5   1  15        1.08        0.31      3.81 o
  -4   1  15        2.57        5.07      3.59 o
  -3   1  15      203.39      194.17      4.94 o
  -2   1  15      139.74      138.03      5.20 o
  -1   1  15       51.84       44.02      4.24 o
   0   1  15        9.00       16.54      4.00 o
   1   1  15       10.04       10.69      5.47 o
   2   1  15        6.53        8.42      5.87 o
   3   1  15       63.76       52.09      8.67 o
 -14   2  15       33.51       31.09     13.04 o
 -13   2  15       25.47       22.78      6.15 o
 -12   2  15       55.87       63.76      6.11 o
 -11   2  15       80.63       92.31      5.64 o
 -10   2  15        0.01        6.28      4.67 o
  -9   2  15      331.52      339.73      7.54 o
  -8   2  15       12.81       15.92      5.20 o
  -7   2  15       46.98       49.84      6.02 o
  -6   2  15      183.88      171.98      7.63 o
  -5   2  15       68.87       69.42      6.26 o
  -4   2  15      334.83      321.29      9.10 o
  -3   2  15        0.03       -4.97      6.73 o
  -2   2  15       49.18       51.47      5.27 o
  -1   2  15       18.46       24.00      4.93 o
   0   2  15      112.76      110.58      6.33 o
   1   2  15        0.36        0.86      5.89 o
   2   2  15       79.00       72.99      7.15 o
 -11   3  15      406.13      418.92     20.86 o
 -10   3  15      105.19      107.41      6.78 o
  -9   3  15        0.41        6.12      5.33 o
  -8   3  15      202.33      243.35      7.88 o
  -7   3  15      191.60      197.40      7.52 o
  -6   3  15       13.23        9.15      5.12 o
  -5   3  15      112.85       98.32      6.19 o
  -4   3  15       46.23       44.53      6.22 o
  -3   3  15      359.86      373.59     10.56 o
  -2   3  15       15.42        8.90      5.98 o
  -1   3  15        2.03        3.08      6.11 o
   0   3  15       18.71        7.58      7.52 o
   1   3  15      459.91      492.43     22.32 o
 -11   4  15       73.35       72.51     12.96 o
 -10   4  15        1.66       -0.25     10.71 o
  -9   4  15       36.61       40.72     11.40 o
  -8   4  15       26.42       33.28      8.01 o
  -7   4  15       68.64       64.26      8.79 o
  -6   4  15      154.11      138.75     10.36 o
  -5   4  15       44.30       46.50      8.82 o
  -4   4  15      129.88      143.89     13.80 o
  -3   4  15       97.74      132.42     13.47 o
   0   4  15       31.03       22.72     12.88 o
 -13   0  16      193.87      232.99     13.33 o
 -12   0  16       10.97       15.57     10.45 o
 -11   0  16      166.10      158.20     14.45 o
 -10   0  16      114.67      136.82     13.02 o
  -9   0  16      255.65      257.75      8.75 o
  -8   0  16      180.58      169.70      7.53 o
  -7   0  16       83.41       73.86      6.38 o
  -6   0  16      187.54      199.82      7.49 o
  -5   0  16       74.07       91.43      8.24 o
  -4   0  16        6.82       10.29      6.50 o
  -3   0  16      131.87      130.66      8.46 o
  -2   0  16      224.30      245.65     16.96 o
  -1   0  16      373.49      368.15     16.08 o
   0   0  16       42.13       37.65     10.44 o
   1   0  16      608.28      552.88     21.02 o
   2   0  16        3.53        0.80     11.21 o
 -14   1  16      354.44      341.89     18.22 o
 -13   1  16      121.85      120.58      7.91 o
 -12   1  16        0.02        2.38      5.04 o
 -11   1  16       40.18       40.36      5.18 o
 -10   1  16      134.05      147.80      7.01 o
  -9   1  16       72.57       83.49      6.04 o
  -8   1  16        1.48        1.64      4.77 o
  -7   1  16       45.76       42.40      4.71 o
  -6   1  16      885.33      887.29     12.74 o
  -5   1  16      152.26      160.23      8.78 o
  -4   1  16        0.34        0.53      4.46 o
  -3   1  16        7.48        8.61      4.56 o
  -2   1  16        0.78        1.51      3.87 o
  -1   1  16      121.39      116.72      5.25 o
   0   1  16       43.94       43.06      6.12 o
   1   1  16       17.45       16.12      5.92 o
   2   1  16      332.78      325.96     30.41 o
 -13   2  16      122.45      133.41     14.81 o
 -12   2  16       25.43       25.82      8.19 o
 -11   2  16       69.92       59.31      6.21 o
 -10   2  16      312.93      307.86      8.93 o
  -9   2  16      251.65      274.95      8.45 o
  -8   2  16       18.32       25.76      5.54 o
  -7   2  16        8.97       13.14      5.22 o
  -6   2  16        1.32        6.70      4.83 o
  -5   2  16       35.63       48.21      5.51 o
  -4   2  16        8.15       10.78      7.29 o
  -3   2  16       44.75       54.03      6.81 o
  -2   2  16      135.12      132.39      6.64 o
  -1   2  16      142.73      149.98      6.06 o
   0   2  16        6.75        3.36      5.83 o
   1   2  16        0.23        0.45     11.23 o
 -10   3  16        0.55        0.52      7.68 o
  -9   3  16       27.88       38.08      8.35 o
  -8   3  16        1.09        2.36      5.37 o
  -7   3  16      236.18      239.57      8.17 o
  -6   3  16       49.07       57.87      6.96 o
  -5   3  16        7.04        9.24      6.00 o
  -4   3  16        0.62        0.68      7.55 o
  -3   3  16        1.01        2.90      7.71 o
  -2   3  16        7.07        3.28     10.38 o
   0   3  16       11.16       15.48     11.81 o
  -7   4  16       27.95       29.69     12.03 o
  -6   4  16       18.36       22.85     11.75 o
  -5   4  16       14.32       19.43     10.99 o
 -13   1  17       44.12       50.28     13.45 o
 -12   1  17       26.17       23.73     11.66 o
 -11   1  17        0.40       -1.21      5.34 o
 -10   1  17       10.38       11.81      5.33 o
  -9   1  17       69.18       69.92      6.04 o
  -8   1  17        7.52       10.88      5.05 o
  -7   1  17       44.33       53.89      4.93 o
  -6   1  17        0.96        3.39      4.92 o
  -5   1  17       89.34       89.48      6.99 o
  -4   1  17       95.99      104.84      7.38 o
  -3   1  17        9.45        8.53      4.62 o
  -2   1  17       22.49       20.66      5.04 o
  -1   1  17       18.59       21.89      5.89 o
   0   1  17        0.84        0.16      5.65 o
   1   1  17       10.03       10.19      7.11 o
 -11   2  17      157.40      150.91     14.85 o
 -10   2  17      168.73      173.51     15.35 o
  -9   2  17       39.67       53.59      6.28 o
  -8   2  17      158.58      168.64      7.43 o
  -7   2  17        6.75        4.96      5.15 o
  -6   2  17       64.57       61.17      7.05 o
  -5   2  17        4.83        7.94      6.14 o
  -4   2  17        0.03        1.23      6.02 o
  -3   2  17      108.26      108.82      7.83 o
  -2   2  17      114.21      118.75      6.82 o
  -1   2  17       33.08       34.63      7.92 o
  -9   3  17       39.44       39.69     12.06 o
  -8   3  17        6.91        5.47     10.98 o
  -7   3  17      170.84      182.38     14.93 o
  -6   3  17       42.61       36.66     11.51 o
  -5   3  17      116.85      143.41     14.38 o
  -4   3  17      110.53      114.93     13.92 o
  -3   3  17        0.22        1.16     11.26 o
 -12   0  18        5.52        1.47     12.12 o
 -11   0  18        1.51        0.14     11.47 o
 -10   0  18      423.82      395.93     18.58 o
  -9   0  18      136.44      155.38      8.12 o
  -8   0  18      256.55      237.73     11.32 o
  -7   0  18       23.95       20.71      7.79 o
  -6   0  18      200.16      220.01     11.05 o
  -5   0  18      180.13      194.23     11.88 o
  -4   0  18      196.78      201.25     10.23 o
  -3   0  18        6.40        2.95     10.48 o
  -2   0  18      220.89      233.20     16.18 o
 -11   1  18      224.77      210.43     16.27 o
 -10   1  18       30.33       17.62     11.43 o
  -9   1  18        3.52        5.07      8.06 o
  -8   1  18        1.71        1.89      6.28 o
  -7   1  18       50.20       55.27      5.90 o
  -6   1  18      116.17      133.17      8.02 o
  -5   1  18      116.08      140.26      8.23 o
  -4   1  18        0.51        3.41      6.15 o
  -3   1  18      143.74      151.79      8.33 o
  -2   1  18      122.93      133.28      9.71 o
 -10   2  18        0.75        1.29     11.81 o
  -9   2  18      194.06      216.95     15.81 o
  -8   2  18        1.73        5.11     10.33 o
  -6   2  18       61.16       60.52     11.98 o
  -5   2  18       31.35       31.61     10.99 o
  -4   2  18       21.17       28.98      8.08 o
  -3   2  18        0.37        1.70      7.43 o
  -2   2  18       62.75       71.05     12.79 o
  -8   3  18       52.85       60.73     12.21 o
 -11   1  19        3.58        4.15     11.30 o
 -10   1  19       26.62       15.45     11.50 o
  -3   1  19        8.51       18.30     11.19 o
 
